# Supplementary material for: A blood-based four-gene diagnostic signature for Kashin–Beck disease revealed by multi-cohort transcriptomic analysis and machine learning
Source: Front Immunol. 2026 May 13;17:1789022. doi: 10.3389/fimmu.2026.1789022 (PMC13212447; doi:10.3389/fimmu.2026.1789022)
Supplement: Supplementary file 4 [file Table1.xlsx]

## Sheet: DEG_gene
Gene	baseMean	log2FoldChange	lfcSE	stat	pvalue	padj
CD83	3121.28	5.34526	0.197861	27.0153	9.78E-161	2.29E-156
TNFAIP3	20844.5	4.65417	0.176487	26.3711	2.94E-153	3.44E-149
G0S2	18394.7	9.26237	0.353212	26.2233	1.44E-151	1.13E-147
JUN	10635.1	6.15854	0.23786	25.8914	8.32E-148	4.87E-144
GYPC	15109.4	-4.29474	0.167541	-25.6339	6.39E-145	2.99E-141
DMTN	20056.6	-4.61008	0.182466	-25.2654	7.68E-141	3.00E-137
NFKBIA	38131.4	4.98988	0.202464	24.6457	4.09E-134	1.37E-130
SLC6A8	3137.06	-5.69617	0.23385	-24.3582	4.75E-131	1.39E-127
NR4A2	1453.93	6.12591	0.252093	24.3002	1.95E-130	5.07E-127
YBX3	19667.4	-4.03778	0.167741	-24.0715	4.97E-128	1.16E-124
EPB41	23370.7	-2.87272	0.120664	-23.8075	2.79E-125	5.94E-122
MARCHF8	10925	-3.47865	0.147795	-23.5369	1.71E-122	3.34E-119
SLC25A39	32673.2	-5.53737	0.241853	-22.8956	5.14E-116	9.26E-113
CD69	5868.06	6.55527	0.289378	22.653	1.30E-113	2.18E-110
DCAF12	25424.8	-5.23538	0.231759	-22.5897	5.47E-113	8.54E-110
RNF10	16172.6	-3.04958	0.13563	-22.4845	5.89E-112	8.61E-109
ANK1	3181.17	-4.2627	0.193362	-22.0452	1.06E-107	1.46E-104
ASCC2	5419.25	-3.29719	0.150593	-21.8946	2.92E-106	3.80E-103
TNS1	10313.2	-5.19319	0.242033	-21.4566	3.97E-102	4.89E-99
ABALON	5937.63	-4.13556	0.195868	-21.114	5.91E-99	6.92E-96
EGR1	1679.02	5.75598	0.274293	20.9848	9.04E-98	1.01E-94
STRADB	5296.15	-4.77388	0.230508	-20.7103	2.80E-95	2.98E-92
SNCA	10811.2	-4.79783	0.2386	-20.1083	6.24E-90	6.36E-87
KLF10	3084.51	4.00636	0.20048	19.9839	7.61E-89	7.42E-86
ZBTB10	1180.57	3.09929	0.15516	19.9748	9.13E-89	8.55E-86
FBXO7	11645.6	-3.3731	0.171993	-19.6118	1.23E-85	1.10E-82
H3C1	503.623	3.67123	0.188133	19.514	8.35E-85	7.24E-82
BAG1	7891.37	-3.37272	0.173727	-19.414	5.88E-84	4.92E-81
DUSP2	3456.16	5.44495	0.281352	19.3528	1.93E-83	1.56E-80
BCL2L1	15600.2	-4.26121	0.221677	-19.2226	2.39E-82	1.87E-79
EGR3	1120.28	6.82644	0.357473	19.0964	2.71E-81	2.04E-78
RANBP10	2213.47	-3.2319	0.169635	-19.0521	6.31E-81	4.62E-78
TESC	1986.74	-2.9859	0.15695	-19.0245	1.07E-80	7.59E-78
IFIT1B	500.07	-6.22881	0.328048	-18.9875	2.17E-80	1.49E-77
LOC105374836	2982.8	2.58488	0.137392	18.8139	5.81E-79	3.89E-76
ADIPOR1	22617.2	-3.24525	0.172806	-18.7797	1.11E-78	7.20E-76
OSBP2	1835.38	-4.62309	0.247841	-18.6535	1.18E-77	7.49E-75
SNORA74A	901.443	5.82343	0.312412	18.6403	1.52E-77	9.34E-75
PMAIP1	1110.58	3.84944	0.207035	18.5932	3.65E-77	2.19E-74
SLC38A5	1397.49	-4.21425	0.226788	-18.5824	4.46E-77	2.61E-74
UBXN6	8577.13	-3.20126	0.172461	-18.5622	6.50E-77	3.71E-74
RBM3	3903.11	2.2681	0.122294	18.5463	8.74E-77	4.88E-74
TENT5C	23475.5	-3.53221	0.191321	-18.4622	4.16E-76	2.26E-73
TMEM63B	2001.75	-3.45449	0.187221	-18.4514	5.08E-76	2.70E-73
NR4A3	401.148	5.92555	0.321416	18.4358	6.78E-76	3.53E-73
PPP1R15A	21530.1	3.87082	0.211733	18.2816	1.16E-74	5.91E-72
MAFF	1646.21	4.25708	0.23512	18.106	2.86E-73	1.42E-70
GPR146	448.714	-4.78376	0.264309	-18.0991	3.24E-73	1.58E-70
CSRNP1	7886.34	3.37705	0.186691	18.089	3.89E-73	1.86E-70
HAGH	2921.45	-3.18809	0.176951	-18.0168	1.44E-72	6.74E-70
PSMF1	7004.06	-2.7238	0.152195	-17.8968	1.25E-71	5.74E-69
SNORA53	2071.5	4.3092	0.240914	17.8869	1.49E-71	6.72E-69
IER3	2439.12	3.73859	0.209138	17.8762	1.81E-71	7.99E-69
TRIM58	9249.03	-4.1952	0.235082	-17.8457	3.12E-71	1.35E-68
H2BC5	3416.9	3.39693	0.191113	17.7745	1.11E-70	4.74E-68
GSPT1	6212.97	-3.21703	0.18867	-17.0511	3.43E-65	1.43E-62
NR4A1	967.697	4.33709	0.254419	17.0471	3.68E-65	1.51E-62
COX7C	2436.49	3.20166	0.18801	17.0292	4.99E-65	2.02E-62
SCARNA5	16452.2	3.05771	0.179569	17.028	5.09E-65	2.02E-62
ZC3H12A	3741.12	3.17337	0.187326	16.9404	2.27E-64	8.85E-62
DDX5	12695.5	1.80825	0.107573	16.8095	2.08E-63	7.98E-61
ID2	2334.9	3.2501	0.193517	16.7949	2.66E-63	1.01E-60
TMEM200B	945.55	-2.55542	0.152662	-16.7391	6.81E-63	2.53E-60
FLACC1	1086.04	-4.2055	0.252058	-16.6847	1.69E-62	6.20E-60
WDR38	1179.81	3.38878	0.203392	16.6613	2.50E-62	9.02E-60
RPL39	14788.3	3.13458	0.188271	16.6493	3.06E-62	1.09E-59
SNORA73A	3760.32	4.20631	0.252957	16.6286	4.33E-62	1.51E-59
WDR74	24162.1	5.07423	0.307988	16.4754	5.51E-61	1.90E-58
LOC105369783	348.437	-3.22509	0.195808	-16.4706	5.96E-61	2.02E-58
RUNDC3A	649.381	-6.69143	0.407	-16.4409	9.75E-61	3.26E-58
RNU1-4	2428.49	5.59024	0.340376	16.4237	1.29E-60	4.27E-58
RNU1-2	1847.98	5.56528	0.33967	16.3844	2.47E-60	8.05E-58
RSL1D1-DT	1108.97	-3.12783	0.191327	-16.3481	4.49E-60	1.44E-57
E2F2	1344.28	-4.18963	0.256392	-16.3407	5.07E-60	1.60E-57
IER5	4515.72	2.66297	0.163331	16.3042	9.22E-60	2.88E-57
TRNA	1821.4	4.49927	0.277376	16.2208	3.59E-59	1.11E-56
MICAL2	6571.53	-2.94675	0.183063	-16.097	2.68E-58	8.15E-56
RPS27	23738.4	3.36129	0.209493	16.0449	6.21E-58	1.86E-55
DUSP5	1126.77	3.15073	0.196543	16.0308	7.79E-58	2.31E-55
SF3B5	1300.45	2.64285	0.165027	16.0147	1.01E-57	2.96E-55
DUSP1	42586.6	3.86839	0.242043	15.9822	1.70E-57	4.91E-55
GIMAP8	1113.71	-2.91389	0.182443	-15.9715	2.02E-57	5.77E-55
SPECC1	6286.92	-3.31007	0.207637	-15.9417	3.26E-57	9.19E-55
FKBP8	43422	-2.9817	0.187068	-15.9391	3.39E-57	9.45E-55
SNORA12	858.692	5.45194	0.342606	15.9132	5.14E-57	1.41E-54
RASGEF1B	1153.29	4.04588	0.254284	15.9108	5.33E-57	1.45E-54
ESPN	961.792	-5.17836	0.32688	-15.8418	1.60E-56	4.31E-54
RPL23	11646.3	2.82195	0.179654	15.7077	1.34E-55	3.56E-53
NDUFA4	1251.49	3.19163	0.204813	15.5831	9.48E-55	2.49E-52
SNORA73B	4508.88	3.84624	0.247089	15.5662	1.24E-54	3.21E-52
PPIF	3353.02	2.03981	0.132122	15.4389	8.96E-54	2.31E-51
NFKBIE	2097.84	2.73084	0.177132	15.417	1.26E-53	3.20E-51
FAM210B	2615.17	-3.35586	0.218636	-15.3491	3.59E-53	9.05E-51
AP2A1	4253.31	-1.95599	0.127505	-15.3405	4.10E-53	1.02E-50
MKRN1	13750	-2.61331	0.170371	-15.339	4.20E-53	1.03E-50
DUSP8	540.756	4.0732	0.265936	15.3165	5.93E-53	1.45E-50
LOC105371692	638.142	-2.99606	0.195758	-15.3049	7.09E-53	1.71E-50
BNIP3L	17211.2	-3.28977	0.215287	-15.2809	1.03E-52	2.45E-50
NFIX	2686.17	-4.45984	0.293108	-15.2157	2.78E-52	6.58E-50
MAPK6	776.437	2.78068	0.18304	15.1916	4.02E-52	9.41E-50
GMPR	2256.23	-3.32761	0.221848	-14.9995	7.39E-51	1.71E-48
CD52	2711.76	3.30375	0.221168	14.9377	1.87E-50	4.30E-48
TRNN	2881.51	3.59529	0.240868	14.9264	2.22E-50	5.05E-48
SRSF5	5583.45	2.14063	0.144099	14.8553	6.43E-50	1.45E-47
H4C6	2280.15	3.3915	0.228488	14.8432	7.70E-50	1.72E-47
DUSP10	949.17	2.82938	0.191189	14.7988	1.49E-49	3.29E-47
RMRP	180290	3.57479	0.241901	14.7779	2.03E-49	4.45E-47
SNRPG	671.675	3.08254	0.208617	14.776	2.09E-49	4.53E-47
SCARNA10	66851	2.13159	0.14433	14.7689	2.33E-49	5.00E-47
RPL27	10512.3	2.73528	0.185823	14.7198	4.81E-49	1.02E-46
SPTA1	458.894	-6.74911	0.459408	-14.6909	7.37E-49	1.56E-46
IER3-AS1	569.91	4.43323	0.301938	14.6826	8.33E-49	1.74E-46
MOAP1	887.41	2.47015	0.168407	14.6678	1.04E-48	2.15E-46
SBDS	1485.07	2.87024	0.195892	14.6521	1.31E-48	2.68E-46
COQ5	1413.25	-2.98195	0.203884	-14.6257	1.93E-48	3.92E-46
TMEM107	437.474	3.36826	0.231238	14.5662	4.61E-48	9.30E-46
STARD5	1100.95	-2.04033	0.14008	-14.5654	4.66E-48	9.33E-46
CARM1	1583.37	-2.09533	0.144679	-14.4827	1.56E-47	3.09E-45
CDKN1A	2036.74	2.57457	0.177972	14.4662	1.98E-47	3.90E-45
C17orf107	449.826	4.35281	0.30105	14.4587	2.21E-47	4.31E-45
RPL28	16556.1	2.11422	0.146427	14.4387	2.95E-47	5.71E-45
NDUFA1	1043.61	2.505	0.173525	14.436	3.07E-47	5.90E-45
RPIA	1516.63	-2.38991	0.166232	-14.377	7.22E-47	1.37E-44
CYCS	1031.32	2.64528	0.18423	14.3585	9.42E-47	1.78E-44
RSL24D1	1489.83	3.17319	0.221106	14.3515	1.04E-46	1.95E-44
GATA1	642.166	-3.25897	0.227288	-14.3385	1.26E-46	2.34E-44
COX6C	922.971	2.78104	0.194058	14.331	1.40E-46	2.58E-44
GSTP1	2585.05	2.16317	0.151048	14.3211	1.62E-46	2.96E-44
ADAMTSL4	2199.28	-2.24288	0.156626	-14.3199	1.64E-46	2.98E-44
HNRNPDL	2931.18	2.12973	0.148759	14.3167	1.72E-46	3.10E-44
WAKMAR2	464.585	3.68897	0.257816	14.3085	1.94E-46	3.46E-44
RPL37A	18051.8	2.58589	0.180902	14.2944	2.37E-46	4.21E-44
NFKBIZ	11472.8	3.37777	0.236321	14.2931	2.42E-46	4.25E-44
SNORA23	468.907	6.04258	0.422799	14.2919	2.46E-46	4.30E-44
LOC105369535	1178.26	-3.16191	0.221305	-14.2876	2.62E-46	4.54E-44
PCNT	2530.01	-1.93602	0.136198	-14.2148	7.42E-46	1.28E-43
TBC1D22B	805.957	-2.10508	0.148623	-14.1639	1.53E-45	2.62E-43
FRMD4A	576.728	-4.18613	0.297097	-14.0901	4.37E-45	7.41E-43
JUNB	22979.8	2.7535	0.19547	14.0866	4.59E-45	7.73E-43
SCARNA12	2697.67	2.5548	0.181733	14.058	6.88E-45	1.15E-42
GADD45B	3930.28	3.09587	0.220952	14.0115	1.33E-44	2.20E-42
RPL30	15985.4	2.7077	0.193529	13.9911	1.77E-44	2.91E-42
COX7A2	1240.86	2.90659	0.208026	13.9722	2.30E-44	3.77E-42
NFE2	5058.3	-2.70589	0.194077	-13.9424	3.50E-44	5.69E-42
SNORD118	233.367	6.51397	0.467289	13.9399	3.62E-44	5.85E-42
KLF1	446.484	-5.70619	0.41045	-13.9023	6.14E-44	9.84E-42
TRNC	3115.55	3.36197	0.242315	13.8744	9.06E-44	1.44E-41
RPL34	10710.3	2.57691	0.185851	13.8654	1.03E-43	1.62E-41
UBB	41626.6	-2.45459	0.177054	-13.8635	1.05E-43	1.66E-41
LOC105375945	494.267	-3.80649	0.274871	-13.8483	1.30E-43	2.03E-41
LYL1	3124.78	-2.75515	0.199693	-13.7969	2.66E-43	4.12E-41
TOMM7	2734.5	2.29259	0.166211	13.7932	2.80E-43	4.31E-41
H2BC15	829.288	3.01532	0.218619	13.7926	2.82E-43	4.32E-41
SIK1	407.708	3.47325	0.252376	13.7622	4.30E-43	6.54E-41
H2AC8	1771.88	3.20035	0.232709	13.7526	4.91E-43	7.42E-41
GZMH	3085.77	3.17983	0.232871	13.6549	1.89E-42	2.83E-40
TRNY	3222.48	3.22232	0.237206	13.5845	4.95E-42	7.38E-40
RNVU1-14	392.737	4.26079	0.314794	13.5352	9.70E-42	1.44E-39
NDUFS5	659.809	2.66276	0.197137	13.5071	1.42E-41	2.09E-39
INSIG1	1651.49	2.01342	0.14952	13.4659	2.48E-41	3.63E-39
FOXO4	3398.18	-2.21082	0.164295	-13.4564	2.82E-41	4.11E-39
ATP5MG	2549.47	2.30063	0.171094	13.4465	3.23E-41	4.66E-39
GUCD1	4690.85	-1.64484	0.122531	-13.4239	4.38E-41	6.29E-39
CFL2	348.683	3.37248	0.252139	13.3755	8.41E-41	1.20E-38
LOC644285	213.402	-4.23439	0.31662	-13.3737	8.61E-41	1.22E-38
ZFP36	30736.6	2.87817	0.21522	13.3732	8.68E-41	1.22E-38
LOC105377743	746.598	-4.61133	0.344842	-13.3723	8.78E-41	1.23E-38
FOSB	5422.01	7.34217	0.549316	13.366	9.55E-41	1.33E-38
SNORD22	519.098	5.20915	0.390563	13.3375	1.40E-40	1.94E-38
ITPK1-AS1	503.82	-6.4749	0.486269	-13.3155	1.88E-40	2.59E-38
RNU12	326.201	5.07596	0.381376	13.3096	2.04E-40	2.79E-38
TNF	1187.06	3.36984	0.253423	13.2973	2.40E-40	3.27E-38
TMOD1	1067.53	-4.36314	0.328491	-13.2824	2.93E-40	3.97E-38
PLVAP	466.31	-5.33765	0.401973	-13.2786	3.08E-40	4.14E-38
RPS16	13906	2.53604	0.191463	13.2456	4.78E-40	6.40E-38
GUK1	9180.1	-2.35109	0.177655	-13.234	5.58E-40	7.43E-38
RPS17	12736.3	2.3513	0.177733	13.2294	5.94E-40	7.85E-38
FOSL1	241.397	4.79511	0.362906	13.2131	7.37E-40	9.70E-38
RPS15A	19178.7	2.47426	0.187317	13.2089	7.79E-40	1.02E-37
MIR6516	225.295	5.3567	0.405632	13.2058	8.12E-40	1.06E-37
RNVU1-7	27649.3	6.30734	0.477796	13.2009	8.67E-40	1.12E-37
LOC105375059	532.189	-5.38262	0.408019	-13.1921	9.75E-40	1.25E-37
SEC22B4P	1131.03	3.22995	0.244884	13.1897	1.01E-39	1.29E-37
PIK3CD-AS1	606.037	-3.57882	0.271989	-13.158	1.53E-39	1.95E-37
SNORD17	7076.13	3.12398	0.237657	13.1449	1.82E-39	2.30E-37
H1-4	10899.5	2.97041	0.226091	13.1381	1.99E-39	2.51E-37
RPS25	9499.47	2.50296	0.19078	13.1196	2.54E-39	3.18E-37
RN7SK	1.08513e+06	2.2286	0.169896	13.1175	2.62E-39	3.26E-37
TSPAN5	1531.16	-3.92556	0.299412	-13.1109	2.85E-39	3.53E-37
LOC105373759	190.832	3.97972	0.303714	13.1035	3.14E-39	3.87E-37
PDIA3	3001.91	1.51458	0.115898	13.0682	5.00E-39	6.13E-37
SPTB	3913.73	-3.89892	0.298764	-13.0502	6.34E-39	7.73E-37
CYP51A1	435.319	2.36655	0.181394	13.0464	6.66E-39	8.08E-37
JOSD1	1943.65	2.27058	0.174101	13.0417	7.08E-39	8.55E-37
RPL29	12881.1	2.38965	0.183253	13.0402	7.23E-39	8.68E-37
IFNG	586.378	5.88271	0.452586	12.998	1.26E-38	1.50E-36
EIF1	21178.3	2.33447	0.179619	12.9968	1.28E-38	1.52E-36
CCL4	1976.08	4.54842	0.350121	12.991	1.38E-38	1.63E-36
SCARNA16	225.829	5.31133	0.408953	12.9876	1.44E-38	1.69E-36
GYPB	167.001	-5.37413	0.41432	-12.971	1.79E-38	2.09E-36
RPL37	6761.27	2.80375	0.216292	12.9628	1.99E-38	2.32E-36
DDI2	1176.41	-1.7875	0.137976	-12.9551	2.20E-38	2.55E-36
CCL5	11778.3	2.24165	0.17328	12.9365	2.80E-38	3.23E-36
RPL15	18529.6	2.32415	0.179866	12.9216	3.40E-38	3.90E-36
C15orf48	345.536	6.82429	0.529146	12.8968	4.69E-38	5.36E-36
RPS3A	27539.2	2.21285	0.171672	12.89	5.12E-38	5.82E-36
BZW1	3336.09	2.12918	0.165187	12.8895	5.16E-38	5.83E-36
H4C12	3042.64	2.63317	0.204451	12.8792	5.89E-38	6.63E-36
SNORD15B	593.26	5.28171	0.41021	12.8756	6.17E-38	6.92E-36
MXI1	2451.82	-2.39743	0.186366	-12.8641	7.17E-38	7.99E-36
LIMASI	327.499	3.96981	0.308705	12.8596	7.60E-38	8.39E-36
PINK1	1677.72	-2.1489	0.167588	-12.8225	1.23E-37	1.35E-35
LOC105371763	535.946	3.31918	0.258877	12.8215	1.24E-37	1.36E-35
PPL	437.312	-4.24159	0.331582	-12.792	1.82E-37	1.98E-35
OSM	2284.65	3.56612	0.279585	12.7551	2.92E-37	3.17E-35
ICAM1	5138.86	3.18774	0.25002	12.7499	3.12E-37	3.37E-35
PRNP	1385.74	2.49826	0.196453	12.7168	4.77E-37	5.12E-35
CCDC59	553.565	3.30825	0.260435	12.7028	5.71E-37	6.08E-35
MIR22HG	627.682	3.46876	0.273072	12.7027	5.71E-37	6.08E-35
H4C11	2990.71	2.69176	0.21199	12.6976	6.10E-37	6.46E-35
RIPK2	858.367	2.81024	0.222755	12.6158	1.73E-36	1.82E-34
MBNL3	5524.95	-2.55272	0.202444	-12.6095	1.87E-36	1.97E-34
CENATAC	1561.24	2.19065	0.173939	12.5944	2.27E-36	2.37E-34
RPL26	11041.1	2.90422	0.230683	12.5897	2.41E-36	2.50E-34
PER1	2043.26	3.00958	0.239373	12.5728	2.98E-36	3.09E-34
BHLHE40	4117.19	2.27784	0.181446	12.5538	3.79E-36	3.91E-34
HCST	1840.53	1.70033	0.135589	12.5403	4.49E-36	4.61E-34
RPS21	8900.33	2.68278	0.213987	12.5371	4.68E-36	4.78E-34
KANK2	304.598	-3.68305	0.294266	-12.5161	6.10E-36	6.21E-34
CAPNS1	3972.32	1.54269	0.123265	12.5152	6.16E-36	6.25E-34
SAT1	16181.5	2.80065	0.223961	12.5051	7.00E-36	7.07E-34
RPS13	8219.07	2.32942	0.186307	12.5031	7.18E-36	7.21E-34
LOC105371816	2205.93	-2.9723	0.237735	-12.5026	7.22E-36	7.23E-34
ETF1	2200.58	2.04074	0.163328	12.4948	7.97E-36	7.94E-34
TRNW	343.817	4.39396	0.351785	12.4905	8.42E-36	8.35E-34
PTGS2	4745.91	3.51929	0.282421	12.4612	1.22E-35	1.20E-33
SCARNA6	2435.13	2.47513	0.198725	12.455	1.31E-35	1.29E-33
ZBTB21	763.267	2.05278	0.164891	12.4493	1.41E-35	1.38E-33
RPS7	9225.27	2.33194	0.187387	12.4445	1.50E-35	1.46E-33
DBI	811.679	2.60413	0.209548	12.4274	1.86E-35	1.80E-33
COX7B	800.622	3.1782	0.256685	12.3817	3.28E-35	3.18E-33
SNORD10	584.484	4.28149	0.345914	12.3773	3.47E-35	3.34E-33
PSMA6	1344.81	2.45793	0.198589	12.377	3.48E-35	3.34E-33
TMSB4X	81139.6	2.56266	0.207271	12.3638	4.10E-35	3.92E-33
RNU4ATAC	361.852	7.62408	0.617088	12.3549	4.58E-35	4.36E-33
RPL14	8202.54	2.29042	0.185482	12.3485	4.96E-35	4.71E-33
RPL36A	2331.62	2.41202	0.195519	12.3365	5.76E-35	5.44E-33
LOC102724428	691.897	3.98428	0.323086	12.3319	6.10E-35	5.73E-33
LOC105371090	541.631	-4.39305	0.356274	-12.3305	6.20E-35	5.81E-33
H2AC20	5032.55	2.43863	0.197863	12.3248	6.66E-35	6.21E-33
SNRPD2	1386.7	2.20423	0.178976	12.3158	7.45E-35	6.92E-33
SUB1	2339.78	2.68265	0.217836	12.315	7.52E-35	6.96E-33
OPTN	3615.67	-2.52361	0.205539	-12.278	1.19E-34	1.10E-32
RNF139	1167.29	2.31604	0.188724	12.2721	1.28E-34	1.17E-32
SLC25A37	36512.5	-3.18167	0.259812	-12.2461	1.76E-34	1.61E-32
NPRL3	5459.91	-3.44066	0.281067	-12.2414	1.87E-34	1.70E-32
CCNL1	5064.87	2.16445	0.176967	12.2308	2.13E-34	1.93E-32
RPS23	18412.7	2.23353	0.182889	12.2125	2.67E-34	2.41E-32
H2BC8	1107.66	3.79332	0.311046	12.1954	3.29E-34	2.96E-32
ID1	242.856	7.57809	0.621514	12.193	3.39E-34	3.04E-32
ATP5MK	527.221	3.06371	0.251479	12.1828	3.84E-34	3.43E-32
RPL35A	10603.7	2.2444	0.18467	12.1535	5.49E-34	4.89E-32
MTIF2	3044.81	2.11953	0.174431	12.1511	5.66E-34	5.02E-32
PTX3	186.546	4.52807	0.373079	12.137	6.72E-34	5.94E-32
RPS11	24703.1	2.17936	0.179866	12.1166	8.63E-34	7.59E-32
DNAJB9	542.349	3.06985	0.253456	12.112	9.13E-34	8.01E-32
RNU5D-1	198.707	7.62331	0.62961	12.108	9.58E-34	8.37E-32
ZER1	3498.78	-2.09003	0.172837	-12.0925	1.16E-33	1.01E-31
COX5B	1284.67	2.32309	0.19232	12.0793	1.36E-33	1.18E-31
HIVEP2-DT	590.16	3.10315	0.256933	12.0776	1.39E-33	1.20E-31
ZBTB1	1597.72	1.93004	0.159816	12.0767	1.40E-33	1.21E-31
EMP3	3794.11	1.91665	0.158737	12.0743	1.44E-33	1.24E-31
NSMCE3	668.009	2.03807	0.169155	12.0485	1.98E-33	1.69E-31
HDAC4	2804.45	-1.93862	0.160997	-12.0414	2.15E-33	1.83E-31
SEC61G	519.739	3.15884	0.262712	12.0239	2.66E-33	2.26E-31
KLF4	1416.79	2.21624	0.18435	12.022	2.72E-33	2.30E-31
PSMD8	1099.38	1.93815	0.161257	12.019	2.82E-33	2.38E-31
LOC105373117	391.972	-2.88934	0.240656	-12.0061	3.30E-33	2.77E-31
OST4	3491.94	2.20544	0.183979	11.9874	4.13E-33	3.46E-31
CREM	673.219	2.58509	0.215753	11.9817	4.43E-33	3.69E-31
RNU11	228.134	7.58706	0.633263	11.9809	4.47E-33	3.72E-31
DNAJB1	3943.17	1.9522	0.162962	11.9795	4.55E-33	3.77E-31
PPIA	6950.86	1.89863	0.158568	11.9737	4.88E-33	4.03E-31
TRIM56	2373	-2.13927	0.178836	-11.9622	5.61E-33	4.59E-31
SNORD3B-1	10796	4.09096	0.34199	11.9622	5.61E-33	4.59E-31
LOC105378286	402.688	-3.13439	0.262253	-11.9518	6.35E-33	5.18E-31
MARF1	6031.81	-1.71525	0.14369	-11.9372	7.58E-33	6.16E-31
NFKBID	1973.3	2.37815	0.199565	11.9167	9.69E-33	7.85E-31
KLHL15	715.535	2.73545	0.229623	11.9128	1.01E-32	8.19E-31
TMA7	1965.17	2.35397	0.197606	11.9125	1.02E-32	8.20E-31
ZNF217	4281.24	-2.04192	0.171527	-11.9044	1.12E-32	9.00E-31
COX8A	1259.67	1.9322	0.162905	11.8609	1.89E-32	1.51E-30
LOC105375532	946.561	-2.32455	0.196055	-11.8566	1.99E-32	1.58E-30
LRRC18	397.185	-3.78997	0.319773	-11.8521	2.10E-32	1.66E-30
POLR2K	377.266	3.48667	0.294258	11.849	2.18E-32	1.71E-30
CR1L	625.853	-3.49776	0.295371	-11.8419	2.37E-32	1.86E-30
PLK3	2475.19	2.9404	0.248457	11.8346	2.58E-32	2.01E-30
MPP1	6252.55	-1.8394	0.155422	-11.8349	2.58E-32	2.01E-30
RPL23A	14614	2.15761	0.182413	11.8282	2.79E-32	2.16E-30
SLC25A5	1915.27	1.86532	0.157738	11.8254	2.89E-32	2.23E-30
COMMD6	1090.22	2.52456	0.21355	11.8219	3.01E-32	2.32E-30
SNRPC	388.736	2.12103	0.179497	11.8165	3.21E-32	2.46E-30
KY	2783.25	-3.41994	0.289528	-11.8121	3.38E-32	2.59E-30
COX6A1	1447.68	1.95403	0.165465	11.8094	3.49E-32	2.66E-30
EEF1B2	5230.58	2.00212	0.169646	11.8017	3.82E-32	2.90E-30
PHOSPHO1	5472.89	-2.95797	0.250634	-11.8019	3.81E-32	2.90E-30
ARL5B	1331.09	2.95233	0.250268	11.7967	4.06E-32	3.07E-30
SRP14	1455.24	2.46078	0.208761	11.7876	4.52E-32	3.41E-30
LOC105377730	1073.78	3.97384	0.337506	11.7741	5.31E-32	3.98E-30
SNHG6	306.434	2.59275	0.220467	11.7603	6.25E-32	4.68E-30
C15orf62	116.028	-3.93524	0.334725	-11.7566	6.53E-32	4.87E-30
RPL24	6722.92	2.0463	0.174197	11.7471	7.31E-32	5.43E-30
LDLR	1331.92	2.25747	0.192178	11.7467	7.34E-32	5.44E-30
PI4K2A	1140.58	1.91659	0.163316	11.7355	8.38E-32	6.19E-30
RPL41	30487.8	1.95219	0.166663	11.7134	1.09E-31	8.01E-30
CXCL8	56651.3	8.43715	0.72096	11.7027	1.24E-31	9.07E-30
RPS20	15423.1	2.00341	0.171241	11.6993	1.28E-31	9.40E-30
TLCD4-RWDD3	1452.88	-3.96616	0.339202	-11.6926	1.39E-31	1.01E-29
ABCG2	121.233	-6.94278	0.594134	-11.6856	1.51E-31	1.10E-29
YWHAQ	2199.49	1.92046	0.164434	11.6792	1.63E-31	1.18E-29
LOC107986924	197.032	7.17759	0.615668	11.6582	2.08E-31	1.51E-29
CMTM1	237.399	-3.6928	0.317641	-11.6257	3.05E-31	2.20E-29
LOC102723798	244.327	-3.21418	0.276512	-11.624	3.11E-31	2.23E-29
TNFAIP8L2	581.664	-2.44567	0.210802	-11.6017	4.04E-31	2.89E-29
LAMB3	245.068	4.43968	0.382924	11.5942	4.41E-31	3.15E-29
GZMA	1477.93	2.70688	0.233492	11.593	4.47E-31	3.18E-29
RNU5F-1	189.301	6.19496	0.534588	11.5883	4.72E-31	3.35E-29
H2BC12	2448.32	2.0479	0.176729	11.5878	4.75E-31	3.36E-29
RPS18	20689	2.44462	0.210998	11.586	4.85E-31	3.42E-29
SLC25A36	599.654	1.75996	0.151919	11.5849	4.92E-31	3.46E-29
IGF2BP2	1645.94	-3.13759	0.27113	-11.5723	5.70E-31	3.99E-29
JMJD6	1639.75	2.3835	0.206033	11.5685	5.95E-31	4.16E-29
FECH	2252.55	-3.33739	0.288691	-11.5604	6.54E-31	4.56E-29
AGBL5	2347.45	1.88792	0.164046	11.5085	1.20E-30	8.31E-29
LOC105376707	1344.89	-3.35074	0.291173	-11.5078	1.21E-30	8.35E-29
TRNT	904.902	3.46008	0.300864	11.5005	1.31E-30	9.06E-29
SNHG8	558.86	2.44086	0.212362	11.4939	1.42E-30	9.76E-29
HBD	282442	-7.45166	0.64859	-11.489	1.50E-30	1.03E-28
CXCR4	13006.2	2.89896	0.252494	11.4813	1.64E-30	1.12E-28
H2AC15	445.901	3.54045	0.308465	11.4777	1.71E-30	1.17E-28
POLL	1233.05	-2.39665	0.208925	-11.4713	1.84E-30	1.25E-28
RPL10	36017.6	2.0352	0.177443	11.4696	1.87E-30	1.27E-28
SNORA28	210.974	3.1522	0.274939	11.4651	1.98E-30	1.34E-28
NOP53-AS1	339.894	2.71095	0.2368	11.4482	2.40E-30	1.62E-28
LINC00537	941.006	-3.41171	0.298164	-11.4424	2.57E-30	1.73E-28
MIR1248	204.718	4.20903	0.368061	11.4357	2.77E-30	1.86E-28
HBEGF	298.552	5.00221	0.437664	11.4293	2.98E-30	2.00E-28
RPL32	15351.2	2.2287	0.195171	11.4192	3.35E-30	2.24E-28
HLA-DPA1	7056.58	1.9218	0.168486	11.4063	3.89E-30	2.59E-28
PCNP	1805.6	1.95987	0.171957	11.3975	4.30E-30	2.86E-28
LDHA	2702.6	1.5125	0.132844	11.3855	4.94E-30	3.27E-28
COPS2	1350.02	2.14375	0.188617	11.3656	6.20E-30	4.09E-28
ZNF445	1390.89	-2.34832	0.20695	-11.3473	7.65E-30	5.03E-28
BTG2	12435.2	2.11869	0.186734	11.346	7.76E-30	5.09E-28
EIF5A	5057.54	1.5839	0.139646	11.3422	8.11E-30	5.30E-28
MIRLET7BHG	235.57	-2.95471	0.260742	-11.3319	9.12E-30	5.95E-28
PLEKHG6	407.916	-3.16711	0.279547	-11.3294	9.38E-30	6.10E-28
MRPL54	668.155	2.33187	0.20591	11.3247	9.90E-30	6.42E-28
H4C1	410.109	3.17831	0.280942	11.313	1.13E-29	7.32E-28
RAP1B	5644.77	1.849	0.163581	11.3033	1.26E-29	8.15E-28
RPL36	5981.41	2.05154	0.18156	11.2995	1.32E-29	8.49E-28
BABAM2-AS1	445.719	4.66538	0.412918	11.2986	1.33E-29	8.56E-28
TRNL1	3684.33	2.97933	0.263756	11.2958	1.38E-29	8.81E-28
KLRB1	980.815	2.28158	0.202001	11.2949	1.39E-29	8.87E-28
COPS9	490.936	2.21926	0.196581	11.2893	1.48E-29	9.43E-28
LPEQ6126	145.91	-4.27807	0.379184	-11.2823	1.60E-29	1.02E-27
SRSF2	1665.9	1.6158	0.143262	11.2787	1.67E-29	1.06E-27
JUND	9672.84	2.15024	0.190782	11.2707	1.83E-29	1.16E-27
RPL13AP5	869.19	1.92672	0.171092	11.2613	2.04E-29	1.28E-27
MYH11	1315.48	-2.4439	0.217088	-11.2577	2.12E-29	1.33E-27
RPL31	12961.7	2.31307	0.20551	11.2553	2.18E-29	1.37E-27
HIGD2A	907.184	1.97988	0.175957	11.2521	2.26E-29	1.41E-27
BHLHE40-AS1	212.879	2.6933	0.239442	11.2483	2.36E-29	1.47E-27
LOC102723750	386.48	-3.09612	0.275332	-11.245	2.45E-29	1.52E-27
H2BC10	579.222	3.02843	0.269471	11.2384	2.64E-29	1.64E-27
PIGA	427.817	2.83824	0.253121	11.213	3.52E-29	2.18E-27
MIR1244-1	1186.48	3.58403	0.320629	11.1781	5.22E-29	3.22E-27
MCAM	497.986	-2.15146	0.192542	-11.174	5.47E-29	3.36E-27
CDYL	2278.1	-1.61456	0.144633	-11.1632	6.17E-29	3.78E-27
CDC34	3805.72	-2.44962	0.219744	-11.1476	7.36E-29	4.50E-27
RPL11	11200.8	2.1031	0.188704	11.145	7.58E-29	4.62E-27
RPL35	5999.31	2.47805	0.222967	11.114	1.07E-28	6.52E-27
CCL3-AS1	297.141	5.35543	0.481875	11.1137	1.08E-28	6.53E-27
LAPTM4A	1966.36	2.34829	0.211394	11.1086	1.14E-28	6.89E-27
RNF14	639.191	-1.7064	0.153803	-11.0947	1.33E-28	8.03E-27
SRP72	1335.9	1.84557	0.16649	11.0851	1.48E-28	8.92E-27
TMCC2	888.721	-2.47114	0.222939	-11.0844	1.49E-28	8.97E-27
EIF3I	1476.69	1.59373	0.143899	11.0753	1.65E-28	9.90E-27
NR1D2	952.068	1.79124	0.161775	11.0724	1.71E-28	1.02E-26
LOC105379574	233.467	5.93223	0.535885	11.07	1.75E-28	1.05E-26
UXT	627.23	2.28446	0.206828	11.0452	2.31E-28	1.37E-26
PHLPP2	897.228	-2.18176	0.197689	-11.0363	2.55E-28	1.51E-26
AHR	2279.02	2.42759	0.220105	11.0292	2.76E-28	1.63E-26
CHAF1A	1097.34	-1.72803	0.15669	-11.0284	2.79E-28	1.64E-26
TLCD4	1504.24	-4.13114	0.374696	-11.0253	2.89E-28	1.70E-26
CXCL2	163.026	5.4581	0.495432	11.0168	3.17E-28	1.86E-26
LOC105370205	233.395	-4.39141	0.398695	-11.0144	3.26E-28	1.91E-26
RGS1	1091.61	8.63896	0.784355	11.0141	3.27E-28	1.91E-26
SNORD94	352.805	3.75753	0.341547	11.0015	3.76E-28	2.19E-26
H2AC21	1158.89	2.58168	0.234704	10.9997	3.83E-28	2.23E-26
DPM2	1458.94	-2.69869	0.245777	-10.9803	4.76E-28	2.76E-26
NDUFA3	581.151	2.07165	0.188826	10.9712	5.26E-28	3.04E-26
HSPE1	208.398	2.68113	0.245878	10.9043	1.10E-27	6.33E-26
EBP	398.353	2.27999	0.209096	10.9041	1.10E-27	6.33E-26
LOC105374790	300.658	-3.38408	0.310786	-10.8888	1.30E-27	7.46E-26
NME1-NME2	967.873	1.96906	0.180961	10.8811	1.42E-27	8.10E-26
WNK1	11330.7	-1.89183	0.173972	-10.8744	1.53E-27	8.70E-26
TAF12-DT	285.278	4.83194	0.444561	10.869	1.62E-27	9.20E-26
LGALS1	2552.76	2.20054	0.202513	10.8662	1.67E-27	9.47E-26
SPDYE5	130.894	-3.60596	0.331917	-10.864	1.71E-27	9.67E-26
PTP4A1	2431.71	2.40845	0.221752	10.861	1.77E-27	9.98E-26
YPEL5	6329.89	2.60478	0.240049	10.851	1.97E-27	1.11E-25
ANXA2	3485.09	1.7784	0.164247	10.8276	2.55E-27	1.43E-25
PPP2R5B	645.843	-1.57318	0.145297	-10.8273	2.56E-27	1.43E-25
MINPP1	248.585	-2.74356	0.253428	-10.8258	2.60E-27	1.45E-25
S100A10	2547.9	2.64311	0.244159	10.8254	2.61E-27	1.46E-25
BCLAF1	4451.18	1.81462	0.167746	10.8176	2.84E-27	1.58E-25
COX5A	481.842	2.09413	0.193831	10.8039	3.30E-27	1.83E-25
SUMO2	1794.65	2.05698	0.19054	10.7955	3.62E-27	2.00E-25
IWS1	669.586	-1.57144	0.145805	-10.7777	4.39E-27	2.42E-25
CHRNE	361.401	2.61024	0.242233	10.7757	4.48E-27	2.47E-25
FAU	11836.6	1.78888	0.166107	10.7694	4.80E-27	2.64E-25
GTF2A2	426.48	2.24687	0.20868	10.7671	4.92E-27	2.70E-25
TOMM20	1561.09	1.7633	0.163869	10.7604	5.29E-27	2.89E-25
NXT1	467.275	3.23861	0.301112	10.7555	5.58E-27	3.05E-25
LOC105371903	446.798	-3.23383	0.30073	-10.7533	5.72E-27	3.11E-25
H2BC4	3633.11	2.35224	0.218791	10.7511	5.86E-27	3.18E-25
TMEM123	4052.54	1.50655	0.140138	10.7505	5.90E-27	3.19E-25
SSR4	1520.2	1.77884	0.165582	10.7429	6.40E-27	3.44E-25
PIK3CD-AS2	226.084	-4.77918	0.445138	-10.7364	6.87E-27	3.68E-25
UBE2S	712.603	2.06528	0.192362	10.7365	6.86E-27	3.68E-25
FAM117A	3263.65	-1.79625	0.167355	-10.7332	7.11E-27	3.80E-25
PTMA	12689.7	1.57019	0.146354	10.7287	7.46E-27	3.98E-25
TAMALIN	453.251	3.44368	0.320999	10.728	7.52E-27	4.00E-25
POLR2L	499.865	1.80695	0.16845	10.7269	7.61E-27	4.04E-25
ANXA1	5132.88	2.4318	0.226717	10.7261	7.67E-27	4.07E-25
ATRAID	679.1	2.02399	0.188749	10.7232	7.93E-27	4.19E-25
PINK1-AS	1165.4	-1.71013	0.159483	-10.7229	7.95E-27	4.19E-25
LOC100996756	194.558	5.54936	0.518091	10.7112	9.02E-27	4.75E-25
H4C5	4904.76	2.07824	0.194153	10.7041	9.74E-27	5.10E-25
TRA2B	1724.98	1.59717	0.149294	10.6981	1.04E-26	5.43E-25
JAZF1-AS1	337.273	-3.39458	0.317482	-10.6922	1.11E-26	5.77E-25
LSM3	474.919	2.70455	0.253083	10.6864	1.18E-26	6.13E-25
CHCHD2	2348.5	1.92646	0.180513	10.6722	1.37E-26	7.12E-25
SNRPA	620.697	1.66654	0.156435	10.6533	1.68E-26	8.70E-25
RPS24	10255.4	2.4762	0.232503	10.6502	1.74E-26	8.98E-25
ATP1B3	663.196	1.9554	0.183622	10.649	1.76E-26	9.07E-25
ZC3H15	1000.97	1.90695	0.179098	10.6475	1.79E-26	9.20E-25
HDGF	7171.85	-1.71587	0.161171	-10.6463	1.81E-26	9.30E-25
KRT10	186.74	3.20142	0.30074	10.6452	1.84E-26	9.39E-25
ATP5PO	1105.52	1.81131	0.170267	10.638	1.98E-26	1.01E-24
MRPL10	532.016	2.01629	0.189557	10.6369	2.01E-26	1.02E-24
PIM3	4346.49	2.41537	0.2275	10.617	2.48E-26	1.26E-24
PTP4A2	6461.47	1.61442	0.15214	10.6114	2.64E-26	1.34E-24
NDUFA6	799.417	1.99493	0.188017	10.6104	2.67E-26	1.35E-24
PIM1	10206.9	-2.24629	0.211765	-10.6075	2.75E-26	1.39E-24
LOC107987261	950.8	-1.82923	0.172547	-10.6013	2.94E-26	1.48E-24
LOC105372976	438.704	-3.14801	0.296982	-10.6	2.98E-26	1.50E-24
MIR3945	274.261	5.32337	0.502436	10.5951	3.14E-26	1.57E-24
FGFBP2	1923.17	2.95762	0.279194	10.5934	3.20E-26	1.60E-24
RNF7	699.755	1.9681	0.185924	10.5855	3.48E-26	1.74E-24
TICAM1	960.112	1.87442	0.177157	10.5806	3.67E-26	1.83E-24
PDZK1IP1	1559.87	-3.05241	0.288619	-10.5759	3.85E-26	1.92E-24
ENY2	423.869	2.41771	0.22861	10.5757	3.86E-26	1.92E-24
SNORA81	221.534	3.72307	0.352238	10.5697	4.12E-26	2.04E-24
C10orf105	491.529	-2.56996	0.24347	-10.5556	4.79E-26	2.36E-24
NACA	6226.3	1.84233	0.17472	10.5445	5.39E-26	2.65E-24
HINT1	1649.66	2.12157	0.201206	10.5443	5.40E-26	2.65E-24
TRIB1	4025.73	2.88134	0.273341	10.5412	5.58E-26	2.73E-24
UFM1	896.744	2.23513	0.212134	10.5364	5.87E-26	2.87E-24
TBCA	517.055	2.21992	0.210721	10.5349	5.97E-26	2.91E-24
RBM38-AS1	1555.76	-2.2482	0.213519	-10.5293	6.33E-26	3.08E-24
FOS	12320	3.44464	0.327176	10.5284	6.39E-26	3.11E-24
NDUFB2	516.072	2.63459	0.250552	10.5151	7.36E-26	3.57E-24
RPL10A	9552.23	2.03142	0.193263	10.5111	7.68E-26	3.71E-24
RPL17-C18orf32	5612.13	2.10214	0.200113	10.5047	8.22E-26	3.97E-24
LINC02772	129.991	-10.7971	1.02821	-10.5009	8.56E-26	4.12E-24
SLC13A4	113.426	-5.39868	0.514179	-10.4996	8.67E-26	4.17E-24
C12orf57	1177.34	1.92751	0.183721	10.4915	9.45E-26	4.53E-24
RANBP6	604.47	1.83921	0.175347	10.4889	9.71E-26	4.64E-24
PDE4D	1345.78	2.09958	0.200177	10.4886	9.74E-26	4.65E-24
CLEC16A	2086.21	-1.54002	0.146862	-10.4862	1.00E-25	4.76E-24
LOC105376731	325.448	-3.42315	0.326467	-10.4854	1.01E-25	4.79E-24
C12orf75	546.779	2.48018	0.23654	10.4852	1.01E-25	4.79E-24
ATP5MJ	907.676	2.71184	0.258797	10.4786	1.08E-25	5.12E-24
H4C16	1348.49	2.06738	0.197658	10.4594	1.33E-25	6.27E-24
EMP1	249.133	4.57508	0.438344	10.4372	1.68E-25	7.90E-24
PEA15	1386.03	1.87976	0.180132	10.4355	1.71E-25	8.03E-24
DNAJB2	1857.78	-1.84996	0.177724	-10.4092	2.25E-25	1.06E-23
AGO2	4272.62	-1.64449	0.158137	-10.3991	2.50E-25	1.17E-23
H1-10	4083.96	2.25776	0.217257	10.3921	2.69E-25	1.26E-23
SEC61B	682.866	1.95386	0.188072	10.3889	2.79E-25	1.30E-23
RPL18A	17468.8	1.96561	0.189261	10.3857	2.88E-25	1.34E-23
SIRT4	2881.26	5.39758	0.520462	10.3707	3.37E-25	1.57E-23
TRNM	1355.57	2.58949	0.250113	10.3533	4.04E-25	1.87E-23
RPL5	8888.76	1.85549	0.17931	10.348	4.27E-25	1.97E-23
H1-2	9643.81	2.13781	0.206624	10.3464	4.34E-25	2.00E-23
KLF11	1029.26	2.25055	0.217606	10.3423	4.53E-25	2.08E-23
PLAU	329.521	4.49628	0.434769	10.3418	4.56E-25	2.09E-23
KCNRG	185.036	-3.7992	0.36756	-10.3363	4.83E-25	2.21E-23
ILF2	1256.29	1.73817	0.168282	10.3289	5.22E-25	2.38E-23
HLA-DRA	19084.1	2.22862	0.215785	10.328	5.27E-25	2.40E-23
ANKH	1271.42	-1.86458	0.180872	-10.3089	6.42E-25	2.92E-23
NDUFA12	386.593	2.77443	0.269188	10.3067	6.58E-25	2.98E-23
SEC14L1	11968.9	-1.92283	0.186628	-10.303	6.83E-25	3.09E-23
KCNQ1OT1	2683.43	-3.17354	0.308166	-10.2981	7.18E-25	3.24E-23
TRIM66	3777.17	1.63573	0.159021	10.2862	8.13E-25	3.65E-23
ATP5MC2	2007.22	1.70552	0.165907	10.28	8.67E-25	3.89E-23
TRAPPC12	1220.23	-1.58949	0.154717	-10.2735	9.27E-25	4.15E-23
HLA-DPB1	4118.68	1.55444	0.151399	10.2672	9.91E-25	4.43E-23
NME2	901.752	1.96492	0.191411	10.2655	1.01E-24	4.49E-23
COX3	45885.8	2.51503	0.245	10.2654	1.01E-24	4.49E-23
LOC112268100	927.949	-2.42441	0.237063	-10.2269	1.50E-24	6.67E-23
ZFYVE1	661.178	-1.61165	0.157638	-10.2237	1.55E-24	6.87E-23
AVIL	263.706	-3.21759	0.314934	-10.2167	1.67E-24	7.37E-23
PRXL2C	274.41	2.86158	0.280216	10.212	1.75E-24	7.72E-23
B2M	113457	1.93703	0.189683	10.2119	1.75E-24	7.72E-23
TRAM1	2478.1	1.76711	0.173214	10.2019	1.94E-24	8.54E-23
UBE2N	858.576	2.16198	0.212129	10.1918	2.16E-24	9.46E-23
ATP5F1C	1396.96	1.88091	0.184632	10.1873	2.26E-24	9.89E-23
LOC112268426	2152.67	3.63353	0.356753	10.185	2.31E-24	1.01E-22
SHOC1	834.236	-3.62535	0.35625	-10.1764	2.53E-24	1.10E-22
CSTA	1324.64	3.68737	0.362527	10.1713	2.66E-24	1.16E-22
YRDC	346.234	2.00925	0.197698	10.1633	2.89E-24	1.26E-22
LYSMD1	217.748	-4.4249	0.435554	-10.1593	3.01E-24	1.31E-22
GCOM1	400.846	1.81026	0.178329	10.1513	3.27E-24	1.42E-22
MAP2K3	9687.85	-1.66303	0.163881	-10.1478	3.39E-24	1.46E-22
CSNK1G2-AS1	254.584	-2.43663	0.240355	-10.1376	3.76E-24	1.62E-22
PSMA1	940.679	1.90084	0.187604	10.1322	3.98E-24	1.71E-22
SOD1	834.781	1.74191	0.171922	10.132	3.98E-24	1.71E-22
MIR10393	19529.3	2.68191	0.264785	10.1286	4.12E-24	1.77E-22
STIL	853.835	-2.52996	0.249841	-10.1263	4.22E-24	1.81E-22
UBC	36907.1	1.55224	0.15329	10.1262	4.23E-24	1.81E-22
RNU5B-1	109.061	7.38639	0.729591	10.124	4.32E-24	1.84E-22
TMC5	1830.11	-8.23348	0.813716	-10.1184	4.58E-24	1.95E-22
LRRC59	957.466	1.58997	0.157243	10.1115	4.91E-24	2.09E-22
NPC2	1410.33	2.17341	0.215088	10.1048	5.26E-24	2.23E-22
SEPTIN7	2800.76	1.77437	0.175614	10.1038	5.31E-24	2.25E-22
SORL1	47959.5	-2.09787	0.207815	-10.0949	5.82E-24	2.46E-22
CEP295NL	288.93	-2.41956	0.239793	-10.0902	6.10E-24	2.58E-22
RPL38	7159.42	2.04715	0.202921	10.0884	6.22E-24	2.62E-22
METRNL	2595.4	2.12282	0.210457	10.0867	6.32E-24	2.66E-22
FBXO9	1636.63	-1.78077	0.176561	-10.0858	6.38E-24	2.68E-22
PHLDA1	309.97	3.95828	0.392717	10.0792	6.83E-24	2.85E-22
ARHGAP25	6021.32	-1.8892	0.187672	-10.0665	7.77E-24	3.24E-22
ZFAND2A	468.772	1.87449	0.186219	10.066	7.81E-24	3.25E-22
RPS5	6096.68	2.00348	0.199032	10.0662	7.80E-24	3.25E-22
ATP5MC3	772.327	1.9007	0.188842	10.065	7.89E-24	3.28E-22
NATD1	2263.58	-1.95361	0.194113	-10.0643	7.95E-24	3.29E-22
NDUFB9	765.821	1.87065	0.185914	10.0619	8.14E-24	3.37E-22
BZW1-AS1	203.808	3.00717	0.298883	10.0614	8.19E-24	3.38E-22
DDIT4	1432.42	2.89045	0.287466	10.0549	8.74E-24	3.60E-22
ALYREF	792.668	2.03004	0.201968	10.0513	9.07E-24	3.73E-22
TRAK2	2622.94	-1.92305	0.191384	-10.0481	9.36E-24	3.84E-22
RPS14	23985.7	1.68917	0.168144	10.046	9.57E-24	3.92E-22
MAFB	2337.9	1.8522	0.184462	10.0411	1.01E-23	4.11E-22
MIF	382.026	1.90433	0.189825	10.032	1.10E-23	4.50E-22
SLMO2-ATP5E	2210.82	1.8516	0.184586	10.0311	1.11E-23	4.53E-22
LINC01619	244.218	2.35584	0.234984	10.0255	1.18E-23	4.79E-22
SYT2	250.464	-5.13358	0.512753	-10.0118	1.35E-23	5.49E-22
EMB	3758.71	1.81893	0.182066	9.9905	1.68E-23	6.80E-22
UQCRQ	459.144	2.244	0.224756	9.98417	1.79E-23	7.23E-22
LOC107987174	258.984	2.23654	0.224217	9.9749	1.96E-23	7.91E-22
UQCR10	461.091	2.57322	0.258038	9.97224	2.02E-23	8.11E-22
HLA-DMA	1793.23	1.87115	0.187827	9.96208	2.23E-23	8.97E-22
DAD1	1152.48	1.84149	0.184974	9.95542	2.39E-23	9.58E-22
LOC101928344	704.401	-2.49129	0.250312	-9.95274	2.45E-23	9.82E-22
SELENOT	1600.97	1.87548	0.188499	9.94955	2.53E-23	1.01E-21
CD48	4892	1.60725	0.161672	9.94142	2.75E-23	1.10E-21
RPL17	5385.92	2.06561	0.207783	9.9412	2.75E-23	1.10E-21
LOC107986599	267.368	-3.55665	0.357975	-9.93549	2.92E-23	1.16E-21
C10orf55	218.825	5.46056	0.549708	9.93355	2.97E-23	1.18E-21
LOC105374981	1552.18	-3.09828	0.31191	-9.93326	2.98E-23	1.18E-21
HMGB1	3740.78	1.70052	0.171287	9.92789	3.15E-23	1.25E-21
RNU1-3	18238.3	5.3132	0.535454	9.9228	3.31E-23	1.31E-21
RNF138	1252.67	1.97951	0.19965	9.91491	3.59E-23	1.41E-21
ABCB10	757.073	-2.1349	0.215414	-9.91068	3.74E-23	1.47E-21
LDLRAD4	1406.41	-1.60808	0.162269	-9.90996	3.77E-23	1.48E-21
FBXO33	1249.88	1.70344	0.171998	9.90379	4.01E-23	1.57E-21
DNAJA4	490.945	-2.16819	0.21893	-9.90355	4.02E-23	1.57E-21
ROMO1	424.111	2.0087	0.202929	9.89856	4.22E-23	1.65E-21
LOC105379524	12726	5.19207	0.52456	9.89795	4.25E-23	1.66E-21
LOC107985544	406.935	-2.9381	0.297181	-9.88658	4.76E-23	1.85E-21
PTRHD1	176.627	2.3589	0.23867	9.88349	4.91E-23	1.91E-21
R3HDM4	19202.1	-2.1507	0.217614	-9.88308	4.93E-23	1.91E-21
HMGCS1	607.368	1.90736	0.193068	9.87925	5.12E-23	1.99E-21
LY86	565.224	2.57972	0.261547	9.86332	6.00E-23	2.32E-21
TRIAP1	193.14	2.46798	0.250262	9.86157	6.11E-23	2.36E-21
BTG3	176.832	3.08769	0.313128	9.8608	6.16E-23	2.37E-21
ATP5PD	896.209	1.81752	0.184662	9.84241	7.39E-23	2.85E-21
MIR10394	2644.39	1.87268	0.19027	9.84223	7.40E-23	2.85E-21
UQCRH	1043.11	2.19488	0.223141	9.83629	7.86E-23	3.02E-21
RPL9	10551.1	2.59118	0.263447	9.83566	7.90E-23	3.03E-21
SEC11C	293.011	2.19342	0.223067	9.83305	8.11E-23	3.10E-21
RPF1	547.752	1.99253	0.202741	9.82794	8.53E-23	3.26E-21
HECTD4	3251.33	-1.69887	0.17288	-9.82688	8.62E-23	3.29E-21
EAF1	1419.18	1.50434	0.153106	9.82549	8.74E-23	3.33E-21
NRIP1	1402.47	1.63318	0.166291	9.82119	9.13E-23	3.47E-21
NDUFA13	1214.3	1.82832	0.186395	9.80885	1.03E-22	3.91E-21
MCMDC2	262.257	2.13348	0.217781	9.79647	1.17E-22	4.42E-21
COPS8	328.343	2.04864	0.209135	9.79579	1.17E-22	4.44E-21
SNORA74B	614.695	3.32429	0.340113	9.77408	1.45E-22	5.49E-21
EGR2	184.119	3.75606	0.38517	9.75169	1.81E-22	6.82E-21
FAM104A	1479.72	-1.64509	0.168724	-9.75019	1.84E-22	6.91E-21
SCARNA21	7729.4	2.49556	0.255957	9.74995	1.85E-22	6.91E-21
TIPARP	1186.81	1.9744	0.202582	9.74617	1.92E-22	7.17E-21
DNAJC6	1442.96	-2.44856	0.251256	-9.74528	1.93E-22	7.21E-21
ATP5PF	427.268	1.92149	0.197172	9.74525	1.93E-22	7.21E-21
ATP5MF	496.517	2.04661	0.210095	9.74137	2.01E-22	7.48E-21
GZMB	2386.8	3.00649	0.308728	9.73831	2.07E-22	7.69E-21
SNAI1	175.295	5.15546	0.529444	9.73749	2.09E-22	7.74E-21
UBE2O	2108.7	-2.0709	0.212724	-9.73517	2.13E-22	7.91E-21
RNU5A-1	153.75	9.15067	0.940865	9.7258	2.34E-22	8.66E-21
SSH2	11383.4	-1.72173	0.177233	-9.71452	2.61E-22	9.64E-21
BTG2-DT	291.054	3.04919	0.313888	9.71426	2.62E-22	9.65E-21
ERH	557.002	2.35681	0.24282	9.70599	2.84E-22	1.05E-20
RNU4-2	2373.87	6.01312	0.619629	9.70439	2.89E-22	1.06E-20
RAB2B	1188.31	-2.41726	0.249119	-9.70325	2.92E-22	1.07E-20
RTRAF	767.136	1.71309	0.176758	9.69173	3.27E-22	1.20E-20
ADORA2A-AS1	650.175	2.63023	0.27141	9.69099	3.29E-22	1.20E-20
RPL22	5374.85	1.73983	0.179568	9.68893	3.36E-22	1.23E-20
LOC107984990	133.6	-4.06217	0.4195	-9.68337	3.55E-22	1.29E-20
EIF3L	4165.68	1.57562	0.162739	9.68189	3.60E-22	1.31E-20
TRANK1	7828.72	-1.87259	0.19362	-9.67146	3.99E-22	1.45E-20
TMSB10	17963.5	1.59683	0.165423	9.65299	4.77E-22	1.73E-20
LOC105377327	3.07455	-29.766	3.0842	-9.65113	4.86E-22	1.76E-20
BCL7B	921.004	1.76614	0.183006	9.65068	4.88E-22	1.76E-20
NUTM2D	111.053	-2.93647	0.30434	-9.64865	4.98E-22	1.79E-20
HOPX	555.181	2.5691	0.266598	9.63662	5.60E-22	2.01E-20
UNC5A	235.852	-3.4356	0.356689	-9.63192	5.86E-22	2.11E-20
ITM2A	803.532	2.03247	0.211256	9.6209	6.53E-22	2.34E-20
LINC00954	166.405	-3.16908	0.3296	-9.61492	6.92E-22	2.48E-20
UQCRFS1	1041.82	1.79082	0.186437	9.6055	7.58E-22	2.71E-20
AZIN1	3626.58	1.58139	0.164651	9.60448	7.65E-22	2.73E-20
TMEM258	370.979	2.53351	0.264267	9.58693	9.07E-22	3.23E-20
RBM38	8954.6	-2.01753	0.210582	-9.5807	9.64E-22	3.43E-20
SUMO3	1129.03	1.50686	0.157289	9.58024	9.68E-22	3.44E-20
PPP1R2	1509.76	1.57436	0.164342	9.5798	9.72E-22	3.45E-20
IRF2BP2	4470.38	1.62776	0.170061	9.57158	1.05E-21	3.72E-20
SLC25A6	7429.18	1.51226	0.157995	9.57157	1.05E-21	3.72E-20
MAGOH	445.598	3.23871	0.33851	9.56756	1.09E-21	3.86E-20
C9orf78	3179.72	-1.81763	0.190212	-9.55581	1.23E-21	4.32E-20
H3C4	2595.22	2.25552	0.236385	9.54172	1.40E-21	4.94E-20
ZNF552	563.122	-2.22767	0.233589	-9.53669	1.47E-21	5.18E-20
LOC100996506	205.584	-2.48401	0.260641	-9.5304	1.57E-21	5.49E-20
IER2	7689.21	1.9795	0.207882	9.52223	1.70E-21	5.93E-20
STRADA	836.149	-1.72569	0.181445	-9.5108	1.89E-21	6.60E-20
UQCRB	2183.39	2.07711	0.218406	9.5103	1.90E-21	6.62E-20
RNVU1-6	102.243	7.39893	0.778109	9.50885	1.93E-21	6.71E-20
PDE4B	3957.98	2.26593	0.238492	9.50109	2.08E-21	7.22E-20
ARHGEF12	3135.47	-2.05625	0.216622	-9.49233	2.26E-21	7.84E-20
LOC100289511	771.511	1.80092	0.18975	9.49104	2.29E-21	7.92E-20
SCARNA7	5950.35	2.25147	0.237256	9.48964	2.32E-21	8.02E-20
CRIP1	2576.61	2.09381	0.220797	9.48299	2.47E-21	8.53E-20
DNAH17	652.314	-2.61392	0.275739	-9.47969	2.55E-21	8.79E-20
RBX1	1086.55	1.63834	0.172959	9.47238	2.74E-21	9.42E-20
GIMAP4	2039.26	-1.69493	0.178951	-9.47147	2.76E-21	9.47E-20
LOC112268304	128.139	-3.7129	0.392004	-9.47158	2.76E-21	9.47E-20
RPLP0	17200.1	1.63863	0.173191	9.46143	3.04E-21	1.04E-19
C19orf53	567.615	2.39045	0.252743	9.45803	3.14E-21	1.07E-19
KCNH7	191.482	-3.74105	0.395684	-9.45465	3.24E-21	1.11E-19
EFCAB13	1211.7	2.5893	0.274	9.44999	3.39E-21	1.16E-19
CHRNG	207.194	-2.47614	0.26225	-9.44188	3.66E-21	1.25E-19
KLRK1	761.065	2.18417	0.231358	9.44067	3.70E-21	1.26E-19
LOC105378342	303.983	4.3171	0.457324	9.43993	3.73E-21	1.27E-19
MYH10	680.948	-1.81904	0.192723	-9.4386	3.78E-21	1.28E-19
PPP1R15B	6431.89	1.86246	0.197355	9.43709	3.83E-21	1.30E-19
RPL13A	38834.4	1.73859	0.184611	9.41757	4.62E-21	1.56E-19
ATP6V1F	897.487	2.11817	0.225173	9.40684	5.11E-21	1.73E-19
NDUFB1	514.944	2.56816	0.273115	9.40322	5.29E-21	1.79E-19
H2BC3	179.433	4.00365	0.425926	9.39988	5.46E-21	1.84E-19
H2BC11	580.117	2.26881	0.241485	9.39523	5.71E-21	1.92E-19
ATP5F1E	3230.59	1.66535	0.177382	9.38852	6.09E-21	2.04E-19
GCSAML	204.399	2.76558	0.294608	9.38733	6.15E-21	2.06E-19
EIF2AK1	4298.36	-1.61184	0.17175	-9.38483	6.30E-21	2.11E-19
ATP5ME	321.683	2.58915	0.27596	9.38234	6.45E-21	2.16E-19
RPL36A-HNRNPH2	3319.71	1.76269	0.187967	9.37768	6.74E-21	2.25E-19
LOC107984871	469.047	-4.40547	0.470066	-9.37202	7.12E-21	2.37E-19
EDF1	1378.63	1.93372	0.206393	9.36912	7.31E-21	2.43E-19
PDE4DIPP6	257.198	-2.46891	0.263735	-9.36132	7.87E-21	2.61E-19
RPL36AL	1872.9	1.63421	0.174644	9.35741	8.17E-21	2.71E-19
NUAK2	2381.55	-1.57062	0.167882	-9.35549	8.32E-21	2.75E-19
PSMD6-AS2	284.655	-2.33939	0.250517	-9.33823	9.80E-21	3.24E-19
PLK2	104.185	4.84161	0.518704	9.33405	1.02E-20	3.36E-19
NKG7	6413.22	2.32575	0.249299	9.32917	1.07E-20	3.51E-19
LOC105374852	195.589	3.89683	0.418114	9.32001	1.16E-20	3.81E-19
N4BP2L2-IT2	427.144	-2.94598	0.316524	-9.30729	1.31E-20	4.28E-19
PNPLA8	1281.31	2.22883	0.239519	9.30545	1.33E-20	4.35E-19
SPDYE1	281.972	-2.5371	0.272771	-9.30121	1.39E-20	4.52E-19
GPX2	119.539	-3.57063	0.383935	-9.30009	1.40E-20	4.56E-19
CDC42BPA	471.779	-2.34797	0.252477	-9.29973	1.41E-20	4.57E-19
MRTFA-AS1	106.616	-3.15128	0.339038	-9.29479	1.48E-20	4.78E-19
KDM4B	5209	-1.6211	0.174463	-9.29196	1.51E-20	4.90E-19
NRAS	1137.86	1.62848	0.17527	9.29131	1.52E-20	4.92E-19
HSPA6	2112.18	-2.74223	0.29536	-9.28436	1.63E-20	5.25E-19
RAN	1730.73	1.6587	0.178898	9.27177	1.83E-20	5.87E-19
BLVRB	3316.39	-2.24421	0.242063	-9.27117	1.84E-20	5.90E-19
PODXL	150.478	-3.30839	0.35708	-9.26511	1.95E-20	6.23E-19
SPATA2L	528.546	1.74444	0.188313	9.26353	1.98E-20	6.30E-19
AREG	133.286	6.97019	0.752941	9.25728	2.10E-20	6.67E-19
RPS8	15967.8	1.83112	0.19788	9.25366	2.17E-20	6.89E-19
LOC105375060	194.822	-4.37218	0.472608	-9.25118	2.22E-20	7.04E-19
TMEM86B	333.851	-3.74927	0.405271	-9.25128	2.22E-20	7.04E-19
DYNLT3	315.998	3.72421	0.402713	9.2478	2.29E-20	7.25E-19
NEDD8	662.74	2.02204	0.218745	9.24384	2.38E-20	7.51E-19
ALDH5A1	456.682	-3.02951	0.327959	-9.23747	2.52E-20	7.95E-19
LOC105376714	76.4909	7.53435	0.816159	9.23148	2.67E-20	8.40E-19
GPR68	515.727	-2.05826	0.223576	-9.20608	3.38E-20	1.06E-18
LOC102725180	445.843	-2.83267	0.307737	-9.20483	3.42E-20	1.07E-18
GFOD2	476.015	-1.97937	0.215065	-9.20359	3.46E-20	1.08E-18
RPL7A	21715	1.50147	0.163219	9.1991	3.61E-20	1.13E-18
RPL4	20198.7	1.60332	0.174342	9.19644	3.70E-20	1.16E-18
SF3B6	564.77	2.61183	0.284031	9.19557	3.73E-20	1.16E-18
LOC105373133	103.398	2.80428	0.304984	9.19486	3.75E-20	1.17E-18
TMEM106A	448.156	-1.60056	0.17421	-9.18755	4.02E-20	1.25E-18
H2AC11	1015.91	2.38241	0.259489	9.18116	4.26E-20	1.32E-18
B3GNT5	800.793	2.07708	0.226242	9.18076	4.28E-20	1.32E-18
EIF2A	1093.38	2.18314	0.238009	9.1725	4.62E-20	1.43E-18
CDCA4	366.687	1.79771	0.195992	9.17239	4.63E-20	1.43E-18
MTMR3	5424.58	-1.56735	0.170892	-9.17159	4.66E-20	1.43E-18
COX14	419.06	1.85898	0.2027	9.17112	4.68E-20	1.44E-18
LOC105369380	399.468	-2.09788	0.228813	-9.16854	4.79E-20	1.47E-18
MEGF11	294.624	-2.27988	0.24921	-9.14842	5.78E-20	1.76E-18
PSMB6	591.86	1.74424	0.190851	9.13929	6.29E-20	1.91E-18
SNHG15	273.966	2.18894	0.239678	9.13284	6.67E-20	2.03E-18
SNRPE	311.334	2.2308	0.24427	9.13254	6.69E-20	2.03E-18
AK1	457.961	-2.71514	0.297536	-9.12541	7.15E-20	2.17E-18
CAMLG	566.522	1.7785	0.194921	9.1242	7.23E-20	2.19E-18
EIF3E	3372.77	2.20296	0.241519	9.12125	7.43E-20	2.24E-18
TBCEL	1361.1	-1.67787	0.184029	-9.11743	7.69E-20	2.32E-18
ZNF92	420.474	2.19136	0.240474	9.11264	8.04E-20	2.42E-18
SVIL	3027.61	-1.6767	0.184109	-9.1071	8.46E-20	2.54E-18
POLR2M	388.259	1.76933	0.194643	9.09012	9.89E-20	2.97E-18
NDUFB11	845.329	1.65298	0.181946	9.08501	1.04E-19	3.10E-18
UFC1	797.637	1.60575	0.176763	9.0842	1.04E-19	3.12E-18
TRNR	528.221	2.85072	0.313984	9.07917	1.09E-19	3.26E-18
GLRX5	1617.29	-2.37711	0.261952	-9.0746	1.14E-19	3.39E-18
IL6R	6873.59	-2.01337	0.221919	-9.07257	1.16E-19	3.45E-18
H4C3	1781.18	1.87011	0.206138	9.07213	1.17E-19	3.46E-18
CISH	705.043	-1.85482	0.204478	-9.071	1.18E-19	3.50E-18
COX1	95002.9	1.7986	0.198414	9.06488	1.25E-19	3.69E-18
MTHFD2	493.167	1.64154	0.181113	9.06362	1.26E-19	3.73E-18
SAP18	1570.3	1.79339	0.198028	9.05623	1.35E-19	3.98E-18
THRB-AS2	596.666	2.67813	0.29579	9.05415	1.38E-19	4.05E-18
SOX6	1145.8	-6.20466	0.686068	-9.04379	1.51E-19	4.45E-18
MIR23AHG	10585.8	2.25971	0.250092	9.0355	1.63E-19	4.78E-18
SNORD13	102.227	7.64141	0.845727	9.03532	1.64E-19	4.79E-18
SLC6A9	149.597	-5.27696	0.584099	-9.03435	1.65E-19	4.82E-18
SPDYE2B	676.052	-2.88625	0.319644	-9.0296	1.72E-19	5.02E-18
LOC105379392	184.271	-5.25891	0.582404	-9.02967	1.72E-19	5.02E-18
KDM7A-DT	433.542	-2.6413	0.292546	-9.02867	1.74E-19	5.05E-18
TRNP	638.171	3.39218	0.375979	9.02226	1.84E-19	5.35E-18
TRND	276.486	2.74817	0.30472	9.0187	1.90E-19	5.52E-18
SNRPB2	524.811	2.53349	0.280959	9.01731	1.93E-19	5.59E-18
SLC25A33	243.706	2.13483	0.236753	9.01714	1.93E-19	5.59E-18
PLEK	14494.9	1.78928	0.198441	9.01671	1.94E-19	5.60E-18
TOMM22	572.92	1.82532	0.202497	9.01405	1.99E-19	5.73E-18
RPL8	17761.5	1.54748	0.171775	9.00873	2.08E-19	6.01E-18
SERTAD1	522.274	2.1663	0.240494	9.00772	2.10E-19	6.06E-18
RUNX1-IT1	191.512	-3.25545	0.362435	-8.98216	2.65E-19	7.64E-18
SNORA63	377.392	3.82675	0.426145	8.97993	2.71E-19	7.78E-18
OSTC	447.369	2.0251	0.225613	8.97596	2.81E-19	8.06E-18
ARHGAP27P1	520.838	-1.7292	0.19284	-8.967	3.05E-19	8.72E-18
SH3BP5L	1106.32	-1.68854	0.188457	-8.95978	3.25E-19	9.29E-18
TOMM6	968.45	1.52721	0.170544	8.95491	3.40E-19	9.70E-18
HIF1A	3839	1.73374	0.193621	8.95429	3.42E-19	9.74E-18
RPS6KA5	1233.84	-1.87861	0.209804	-8.95412	3.42E-19	9.74E-18
DDX21	2252.64	1.73482	0.193778	8.95259	3.47E-19	9.87E-18
DDIT3	756.311	2.12122	0.237413	8.93473	4.08E-19	1.15E-17
BRD8	492.853	-1.68703	0.188878	-8.93184	4.19E-19	1.18E-17
IDI1	1261.88	1.82516	0.204382	8.93015	4.25E-19	1.20E-17
RPS2	28957.5	1.56151	0.174888	8.92868	4.31E-19	1.21E-17
PHACTR2-AS1	150.804	-3.31232	0.371193	-8.92344	4.52E-19	1.27E-17
RPL22L1	365.961	2.58982	0.290347	8.91975	4.67E-19	1.31E-17
BCAS2	377.979	2.50544	0.281108	8.91274	4.98E-19	1.40E-17
ATP5IF1	530.029	1.77923	0.199686	8.91014	5.10E-19	1.43E-17
GPR183	1640.44	3.12785	0.35104	8.91026	5.09E-19	1.43E-17
AP1S2	1823.29	2.00852	0.225567	8.90428	5.37E-19	1.50E-17
LOC101928152	473.728	-2.36504	0.265808	-8.89754	5.71E-19	1.59E-17
NDUFB10	642.979	1.56237	0.175702	8.89215	5.99E-19	1.67E-17
LOC107984658	580.899	2.06807	0.232691	8.88759	6.24E-19	1.73E-17
TAF13	232.491	2.12442	0.2391	8.88507	6.39E-19	1.77E-17
HSP90B1	3271.26	1.5594	0.175704	8.87516	6.98E-19	1.94E-17
ZFAT	566.776	-1.64243	0.185233	-8.86682	7.53E-19	2.08E-17
CHRAC1	475.272	2.05633	0.231972	8.86455	7.68E-19	2.12E-17
KLRC4-KLRK1	849.153	2.19066	0.247145	8.86388	7.73E-19	2.13E-17
RNU1-1	31086.3	5.84073	0.65907	8.86208	7.85E-19	2.16E-17
FDPSP2	166.131	-2.86675	0.323557	-8.86012	7.99E-19	2.20E-17
MIR5087	69.2662	6.37402	0.720478	8.84693	9.00E-19	2.47E-17
CCNB1IP1	237.806	2.28678	0.258508	8.84607	9.07E-19	2.49E-17
IGF1R	3355.04	-1.88837	0.213602	-8.8406	9.52E-19	2.61E-17
RABGGTB	552.575	1.5156	0.171469	8.83891	9.67E-19	2.64E-17
PSMA4	952.996	1.97828	0.22386	8.83713	9.82E-19	2.68E-17
SIGLEC9	2166.33	-1.94787	0.220451	-8.83587	9.93E-19	2.71E-17
LOC105371661	383.86	3.35217	0.379477	8.83366	1.01E-18	2.76E-17
CCL4L2	1265.37	5.58626	0.632441	8.83284	1.02E-18	2.78E-17
CCL3	1739.83	6.33137	0.71728	8.82692	1.08E-18	2.92E-17
RPS9	15474.1	1.54813	0.175613	8.81561	1.19E-18	3.23E-17
NDUFB8	885.041	1.60498	0.182206	8.80859	1.27E-18	3.43E-17
SLC22A23	502.562	-2.19081	0.248718	-8.80842	1.27E-18	3.43E-17
RPL7	11719.5	1.7169	0.194978	8.80559	1.30E-18	3.51E-17
NDUFA11	719.223	1.51528	0.172236	8.79771	1.40E-18	3.76E-17
PSMA2	825.815	2.03699	0.23166	8.79299	1.46E-18	3.92E-17
H2AC17	735.471	2.54799	0.289974	8.78695	1.54E-18	4.13E-17
THAP9-AS1	322.509	1.91354	0.217866	8.78309	1.59E-18	4.27E-17
C4B	145.162	-3.22652	0.367828	-8.7718	1.76E-18	4.71E-17
LOC105376786	490.968	-2.39964	0.273669	-8.76841	1.81E-18	4.85E-17
MRPS21	441.952	1.72972	0.197275	8.76808	1.82E-18	4.86E-17
POU5F1P5	43.6197	-9.19091	1.04826	-8.7678	1.82E-18	4.86E-17
SCAND1	755.665	1.51571	0.172901	8.76636	1.85E-18	4.92E-17
LOC107984421	921.782	-1.79641	0.205178	-8.7554	2.03E-18	5.42E-17
ADAMTSL4-AS2	242.484	-2.34653	0.268276	-8.7467	2.20E-18	5.84E-17
TXNDC11	1058.27	1.51309	0.17305	8.74367	2.26E-18	5.98E-17
MORF4L2	656.704	1.59461	0.182373	8.74368	2.26E-18	5.98E-17
MED30	369.302	1.67638	0.191751	8.74248	2.28E-18	6.03E-17
LOC107987057	284.096	-3.20693	0.36686	-8.74155	2.30E-18	6.08E-17
LOC107984104	304.471	-3.13174	0.358417	-8.73768	2.38E-18	6.28E-17
SPCS1	655.469	2.24944	0.257642	8.73087	2.53E-18	6.66E-17
ZFAND1	454.11	2.13589	0.244694	8.72882	2.57E-18	6.78E-17
NDUFB4	655.177	2.78503	0.319374	8.72026	2.78E-18	7.29E-17
LINC02983	150.854	-3.14355	0.360722	-8.71462	2.92E-18	7.65E-17
GABARAPL1	2078.66	2.12547	0.244553	8.69125	3.58E-18	9.38E-17
RPS27A	14198.5	1.61253	0.185602	8.68812	3.68E-18	9.63E-17
UAP1	340.343	2.34448	0.269976	8.68402	3.82E-18	9.96E-17
GLO1	463.021	2.0384	0.23504	8.67254	4.23E-18	1.10E-16
ZNF644	1490.05	1.69983	0.196021	8.67168	4.26E-18	1.11E-16
RNU4-1	774.732	6.37684	0.735382	8.67148	4.27E-18	1.11E-16
H2BC7	718.807	2.00139	0.230886	8.66831	4.39E-18	1.14E-16
JCHAIN	1252.08	1.94195	0.224072	8.66662	4.45E-18	1.15E-16
LINC02887	221.156	-2.34038	0.270044	-8.66665	4.45E-18	1.15E-16
LOC100127955	165.104	-3.64135	0.420223	-8.66528	4.50E-18	1.16E-16
NDUFA2	421.495	1.90333	0.219711	8.6629	4.60E-18	1.19E-16
ZNF674-AS1	142.084	2.435	0.281171	8.6602	4.71E-18	1.21E-16
APTR	242.741	-2.0084	0.23206	-8.65467	4.94E-18	1.27E-16
NXT2	218.368	3.14554	0.363451	8.65464	4.94E-18	1.27E-16
INSIG1-DT	114.91	2.85399	0.330149	8.64454	5.40E-18	1.39E-16
RNVU1-18	824.733	5.11852	0.592152	8.64393	5.43E-18	1.39E-16
UBL5	1676.27	1.84793	0.214009	8.63482	5.88E-18	1.50E-16
CHMP2B	621.705	1.70062	0.196999	8.63264	6.00E-18	1.53E-16
ADGRL1	797.924	-1.56865	0.181752	-8.63073	6.10E-18	1.55E-16
SGK1	4988.76	2.33715	0.270884	8.62786	6.25E-18	1.59E-16
KPNA2	341.22	1.94868	0.225869	8.62746	6.27E-18	1.60E-16
LOC112268235	237.982	-4.33055	0.501999	-8.62661	6.32E-18	1.61E-16
RPL19	21315.1	1.53434	0.178039	8.61801	6.81E-18	1.73E-16
IRAIN	354.209	-1.93815	0.225041	-8.61243	7.15E-18	1.81E-16
RUNDC1	533.665	-1.86645	0.216807	-8.60879	7.38E-18	1.87E-16
MTFP1	265.95	2.74753	0.319261	8.60592	7.57E-18	1.91E-16
LOC105375536	86.7816	4.92261	0.572747	8.59474	8.35E-18	2.11E-16
NPM1	4090.56	1.80869	0.210473	8.59346	8.44E-18	2.13E-16
ATP2B1-AS1	488.49	2.3646	0.275575	8.5806	9.44E-18	2.37E-16
MMP25-AS1	1799.7	-2.15408	0.251118	-8.57796	9.66E-18	2.42E-16
LOC107984593	215.244	-2.76251	0.322093	-8.57674	9.76E-18	2.44E-16
LOC105373933	81.5091	5.87274	0.685712	8.56445	1.09E-17	2.71E-16
RPS19	13510.2	1.56006	0.18222	8.56139	1.12E-17	2.78E-16
PSMG2	406.177	1.90229	0.22224	8.55962	1.13E-17	2.82E-16
TAF7	2343.89	1.51019	0.176485	8.55704	1.16E-17	2.88E-16
LOC107985746	415.473	4.05556	0.474451	8.54789	1.25E-17	3.11E-16
RPL27A	16704.2	1.5418	0.180425	8.54534	1.28E-17	3.18E-16
PPP2CA	2157.28	1.57999	0.185031	8.53908	1.35E-17	3.35E-16
PPBP	32080.6	2.00514	0.235202	8.52519	1.53E-17	3.77E-16
INSYN2B	939.274	-2.63539	0.309193	-8.52344	1.55E-17	3.83E-16
KIF15	233.986	-2.87052	0.336787	-8.52326	1.55E-17	3.83E-16
ZFAS1	1569.59	1.52588	0.17909	8.52021	1.59E-17	3.93E-16
POLR2G	620.594	1.5637	0.183642	8.51491	1.67E-17	4.11E-16
PPP1R12B	2452.39	-2.12188	0.249523	-8.50377	1.84E-17	4.51E-16
ATP6V1G1	1280.37	1.78182	0.209563	8.50255	1.85E-17	4.55E-16
VAMP7	682.271	1.52408	0.179347	8.49793	1.93E-17	4.73E-16
TRDC	1011.25	2.12597	0.250444	8.48879	2.09E-17	5.11E-16
QSOX2	616.222	-1.87496	0.221002	-8.48389	2.18E-17	5.32E-16
HSBP1	1082.94	1.85766	0.219148	8.47674	2.32E-17	5.65E-16
LOC107986477	404.258	-1.99666	0.235569	-8.47592	2.33E-17	5.69E-16
SLC36A1	1064.89	-1.81469	0.214125	-8.47494	2.35E-17	5.73E-16
SAMD3	1032.47	1.51288	0.178562	8.47258	2.40E-17	5.84E-16
SNORA94	199.834	2.60177	0.30724	8.46821	2.49E-17	6.06E-16
RAB11A	2811.33	1.74159	0.205685	8.46726	2.51E-17	6.10E-16
GNAT2	154.381	-2.60626	0.307969	-8.46273	2.61E-17	6.34E-16
LINC02067	311.702	2.05924	0.243399	8.46033	2.67E-17	6.46E-16
SLC14A1	566.698	-3.04451	0.359953	-8.45808	2.72E-17	6.58E-16
SLC22A1	149.644	-3.26101	0.385821	-8.45214	2.86E-17	6.91E-16
LOC107984510	101.557	5.96749	0.706147	8.45078	2.89E-17	6.99E-16
ST6GALNAC4	1017.34	-2.6411	0.312595	-8.44897	2.94E-17	7.09E-16
RWDD1	432.179	1.84348	0.218384	8.44148	3.13E-17	7.55E-16
IGKV3-20	348.821	1.89656	0.224699	8.44047	3.16E-17	7.61E-16
LOC112268274	93.6255	3.74796	0.444296	8.43573	3.29E-17	7.90E-16
H3C7	274.296	2.51891	0.298717	8.43242	3.39E-17	8.12E-16
SCARNA13	2338.37	1.92676	0.228585	8.42906	3.48E-17	8.35E-16
TRNS1	2007.11	2.65021	0.314618	8.42359	3.65E-17	8.74E-16
PPP1R3B	2075.66	-2.26272	0.268664	-8.42211	3.70E-17	8.84E-16
DPEP2	2990.67	-1.78128	0.211544	-8.42041	3.75E-17	8.96E-16
MYL12A	4800.15	1.59362	0.189473	8.41083	4.07E-17	9.72E-16
NLGN3	217.396	-2.44069	0.290266	-8.40846	4.15E-17	9.91E-16
C16orf87	221.089	1.90835	0.227082	8.40381	4.32E-17	1.03E-15
LINC00528	713.503	1.79191	0.213304	8.40072	4.44E-17	1.05E-15
TEP1	2387.78	-1.51815	0.180768	-8.39832	4.53E-17	1.08E-15
GDF9	160.285	2.45876	0.292775	8.39811	4.54E-17	1.08E-15
ATP5PB	1278.59	1.80124	0.214785	8.38623	5.02E-17	1.19E-15
APC2	374.602	-1.90065	0.226824	-8.37943	5.32E-17	1.26E-15
TOMM5	339.672	2.36762	0.282601	8.37797	5.38E-17	1.27E-15
TPT1	49879	1.62101	0.193602	8.37287	5.62E-17	1.33E-15
C4A	152.738	-3.22481	0.385209	-8.37159	5.68E-17	1.34E-15
RNASEL	710.856	-2.22972	0.266494	-8.36685	5.92E-17	1.39E-15
TWF1	503.778	1.89803	0.226938	8.36367	6.08E-17	1.43E-15
UBAP1L	210.617	-3.10969	0.371888	-8.36189	6.17E-17	1.45E-15
MVD	462.219	1.76393	0.211022	8.35898	6.33E-17	1.48E-15
NDUFA7	266.233	1.92656	0.23087	8.34477	7.14E-17	1.67E-15
NFIL3	2344.51	2.45162	0.293807	8.3443	7.16E-17	1.67E-15
SAMSN1	1225.46	2.48467	0.298008	8.33762	7.58E-17	1.77E-15
JAZF1	1655.19	-1.53298	0.184157	-8.32432	8.48E-17	1.97E-15
BIRC3	2381.91	2.04446	0.245762	8.31888	8.88E-17	2.06E-15
LOC107985926	391.802	-3.98176	0.479246	-8.30838	9.70E-17	2.25E-15
ANKRD44-IT1	557.646	-2.64857	0.318971	-8.30347	1.01E-16	2.34E-15
YPEL3-DT	249.331	-2.31266	0.278655	-8.29938	1.05E-16	2.42E-15
DYNLL1	1027.66	1.78906	0.215667	8.29551	1.08E-16	2.50E-15
PHPT1	365.419	2.27669	0.274458	8.29524	1.08E-16	2.50E-15
C3orf84	5.065	-20.4039	2.46187	-8.28796	1.15E-16	2.65E-15
COMMD9	576.622	1.62569	0.196247	8.28391	1.19E-16	2.74E-15
NLRC4	448.422	-2.10024	0.253845	-8.27371	1.30E-16	2.98E-15
HCG27	831.894	-2.3795	0.287975	-8.2629	1.42E-16	3.26E-15
TUFM	1305.13	1.60995	0.194867	8.26177	1.44E-16	3.29E-15
H2AC16	221.997	2.9776	0.360504	8.25955	1.46E-16	3.34E-15
POU5F2	225.459	-2.09595	0.254233	-8.2442	1.66E-16	3.78E-15
HBZ	67.338	-9.84616	1.19437	-8.24381	1.67E-16	3.79E-15
ASTL	177.336	2.94717	0.35774	8.23829	1.75E-16	3.96E-15
ZPR1	696.721	1.52439	0.185047	8.23789	1.75E-16	3.97E-15
FBXO24	140.37	-3.39973	0.412707	-8.23765	1.76E-16	3.98E-15
MFSD2B	313.957	-2.2195	0.269528	-8.23477	1.80E-16	4.07E-15
SSBP1	357.611	1.62832	0.197743	8.23454	1.80E-16	4.07E-15
JRK	624.916	-2.19992	0.267349	-8.22867	1.89E-16	4.27E-15
LINC00861	1169.9	-1.53635	0.186846	-8.22256	1.99E-16	4.49E-15
NSUN3	712.919	-1.99682	0.242881	-8.22136	2.01E-16	4.53E-15
LRRN2	94.1098	-4.24043	0.516325	-8.21271	2.16E-16	4.86E-15
SNORA57	133.774	2.83164	0.344784	8.21278	2.16E-16	4.86E-15
GDPD3	151.904	-3.19878	0.389804	-8.20612	2.28E-16	5.12E-15
CSNK1A1L	302.497	-2.94444	0.358834	-8.20558	2.29E-16	5.14E-15
LOC107984202	112.348	2.97494	0.36261	8.20425	2.32E-16	5.19E-15
LOC105369161	629.915	-2.7347	0.333338	-8.204	2.33E-16	5.20E-15
IER3IP1	247.054	2.43712	0.29708	8.20359	2.33E-16	5.21E-15
ANAPC15	167.933	1.99109	0.243202	8.18699	2.68E-16	5.96E-15
LINC01000	1619.46	-1.83321	0.224209	-8.17633	2.93E-16	6.51E-15
SNORD15A	144.089	3.56949	0.436598	8.1757	2.94E-16	6.54E-15
HPS1	3307.21	-1.55522	0.190259	-8.17421	2.98E-16	6.61E-15
LOC286059	112.925	-2.66893	0.326534	-8.17351	3.00E-16	6.64E-15
CCDC175	102.844	3.67492	0.449928	8.1678	3.14E-16	6.96E-15
TMEM40	410.778	1.85093	0.226741	8.16319	3.26E-16	7.22E-15
HSPA13	553.559	2.0547	0.251723	8.16254	3.28E-16	7.25E-15
PLAC9	95.134	-4.44773	0.545123	-8.15914	3.37E-16	7.45E-15
BBOF1	242.154	-1.98243	0.242975	-8.15898	3.38E-16	7.46E-15
LYZ	51321.2	2.42584	0.298217	8.1345	4.14E-16	9.09E-15
C1D	340.709	1.73704	0.21356	8.13371	4.16E-16	9.14E-15
SPDYE2	624.2	-2.56508	0.315416	-8.13239	4.21E-16	9.23E-15
VAMP2	2785.48	1.50579	0.18523	8.12927	4.32E-16	9.45E-15
EIF3H	2543.78	1.52385	0.187458	8.12903	4.33E-16	9.46E-15
PRELID3B	362.536	1.96696	0.242112	8.12418	4.50E-16	9.83E-15
PLIN2	712.53	1.76266	0.217079	8.11992	4.66E-16	1.02E-14
PHLDA2	78.3053	6.76635	0.83334	8.11955	4.68E-16	1.02E-14
MIR4477B	99.7265	-3.74115	0.461374	-8.10872	5.12E-16	1.11E-14
GAB1	1070.51	-1.64639	0.203055	-8.10811	5.14E-16	1.12E-14
C1RL-AS1	401.09	-1.93602	0.238789	-8.10767	5.16E-16	1.12E-14
PTPN22	1879.8	1.58034	0.194994	8.10454	5.29E-16	1.15E-14
ADAMTSL4-AS1	820.576	-1.97525	0.243724	-8.10445	5.30E-16	1.15E-14
ARMC9	161.311	2.89857	0.358037	8.09573	5.69E-16	1.23E-14
SNHG10	2430.98	1.82857	0.226088	8.08788	6.07E-16	1.31E-14
SRP9	1176.95	2.25075	0.278449	8.08317	6.31E-16	1.36E-14
H2AC19	3407.2	1.81013	0.224021	8.08017	6.47E-16	1.40E-14
CCNG1	904.697	1.71116	0.21187	8.07647	6.67E-16	1.44E-14
MIR1244-2	230.318	3.05098	0.377973	8.07197	6.92E-16	1.49E-14
SNRPF	271.89	2.44525	0.303088	8.0678	7.16E-16	1.54E-14
DENND2D	1931.3	-1.54952	0.192109	-8.06587	7.27E-16	1.56E-14
TMEM205	482.448	1.83909	0.228075	8.06352	7.41E-16	1.59E-14
LOC105378299	170.653	-4.86571	0.604397	-8.05051	8.24E-16	1.76E-14
LOC105371089	191.998	-4.71622	0.586489	-8.04143	8.88E-16	1.89E-14
CLEC17A	597.888	-1.82048	0.226546	-8.0358	9.30E-16	1.98E-14
PIGY	335.582	1.66453	0.20747	8.02301	1.03E-15	2.19E-14
PYURF	335.582	1.66453	0.20747	8.02301	1.03E-15	2.19E-14
LOC101928834	94.4807	5.40964	0.674379	8.02166	1.04E-15	2.21E-14
LOC101929185	209.522	-2.00526	0.250004	-8.02088	1.05E-15	2.23E-14
MED21	475.793	1.50113	0.187176	8.01987	1.06E-15	2.24E-14
SLC25A44	1462.34	-1.52779	0.190543	-8.01808	1.07E-15	2.27E-14
SERP1	2774.79	1.50038	0.187144	8.01725	1.08E-15	2.28E-14
NEDD4L	275.43	-2.36046	0.294727	-8.00897	1.16E-15	2.44E-14
NUTM2F	45.9314	-5.54115	0.691979	-8.00769	1.17E-15	2.46E-14
ACKR1	55.7039	-7.28662	0.91056	-8.00235	1.22E-15	2.57E-14
LOC107984546	104.813	-2.95312	0.369555	-7.99101	1.34E-15	2.81E-14
NOP16	429.915	1.51863	0.190124	7.9876	1.38E-15	2.89E-14
KLHL22	569.417	-1.6951	0.212365	-7.982	1.44E-15	3.01E-14
GNRH1	80.0385	-3.59101	0.449997	-7.98007	1.46E-15	3.05E-14
HSP90AA1	7017.43	1.92388	0.24109	7.97992	1.46E-15	3.06E-14
ERICH1	2070.45	-1.61454	0.202366	-7.97831	1.48E-15	3.09E-14
LOC107986871	67.771	-5.61709	0.704754	-7.97029	1.58E-15	3.30E-14
THEGL	33.4319	-8.74756	1.09877	-7.96124	1.70E-15	3.55E-14
SLC25A5-AS1	224.78	1.7218	0.216313	7.95976	1.72E-15	3.58E-14
LOC729737	2901.63	-2.14798	0.26988	-7.95901	1.73E-15	3.60E-14
DNAJC8	1086.85	1.52321	0.191438	7.95665	1.77E-15	3.67E-14
COPS4	319.336	1.90374	0.23941	7.95177	1.84E-15	3.81E-14
HSPE1-MOB4	452.321	1.97634	0.248676	7.94743	1.90E-15	3.94E-14
LOC105369968	332.159	-2.14842	0.270538	-7.94129	2.00E-15	4.14E-14
SCARNA28	668.025	3.24645	0.408874	7.93998	2.02E-15	4.18E-14
RPS27L	494.726	1.82409	0.229833	7.9366	2.08E-15	4.28E-14
MRPS36	195.602	2.41705	0.304924	7.92675	2.25E-15	4.63E-14
KLF9	875.163	1.98767	0.250805	7.92516	2.28E-15	4.68E-14
AMZ2P1	196.277	2.74968	0.347076	7.92242	2.33E-15	4.78E-14
FAXDC2	2387.77	-1.67325	0.211209	-7.92226	2.33E-15	4.78E-14
LOC101928188	95.2965	-2.83063	0.357471	-7.9185	2.40E-15	4.92E-14
MIR7703	229.007	1.96642	0.248482	7.91372	2.50E-15	5.11E-14
CDC42EP2	1280.87	-2.13548	0.269987	-7.90957	2.58E-15	5.28E-14
MRPL47	319.266	1.92899	0.244018	7.90513	2.68E-15	5.46E-14
DSTN	578.982	1.8829	0.238253	7.90296	2.72E-15	5.55E-14
PTS	170.757	2.4313	0.308068	7.89208	2.97E-15	6.05E-14
ACO1	670.045	-2.13351	0.270535	-7.88626	3.11E-15	6.33E-14
LINC00239	68.3812	3.61234	0.458195	7.88385	3.17E-15	6.45E-14
NUSAP1	383.207	-2.37929	0.301828	-7.88293	3.20E-15	6.49E-14
BCL2A1	5359.19	4.26121	0.540567	7.88286	3.20E-15	6.49E-14
NDUFA5	500.468	2.17906	0.276563	7.87906	3.30E-15	6.68E-14
MIR3667HG	1107.05	-2.48139	0.315004	-7.87733	3.34E-15	6.77E-14
RHOC	641.464	1.80155	0.228809	7.87358	3.45E-15	6.97E-14
MRPS24	211.335	2.07009	0.263191	7.86534	3.68E-15	7.42E-14
SLC48A1	668.643	-1.93831	0.246523	-7.8626	3.76E-15	7.58E-14
CALM2	5038.45	1.74885	0.222851	7.84764	4.24E-15	8.51E-14
ARHGAP10	480.804	1.82061	0.232117	7.84351	4.38E-15	8.78E-14
TRAF4	537.003	1.89243	0.241319	7.842	4.43E-15	8.88E-14
LOC101927770	275.178	-2.92831	0.373691	-7.8362	4.64E-15	9.29E-14
PLEK2	118.293	-5.39047	0.689052	-7.82302	5.16E-15	1.03E-13
H2AC18	3430.4	1.77937	0.227627	7.81705	5.41E-15	1.08E-13
LOC101929599	186.391	-2.87609	0.36801	-7.81524	5.49E-15	1.09E-13
NKIRAS1	240.503	1.87794	0.240443	7.81032	5.70E-15	1.13E-13
FAM157B	1601.3	-2.10693	0.269957	-7.80469	5.96E-15	1.18E-13
SNHG1	485.71	1.98498	0.254329	7.80479	5.96E-15	1.18E-13
NHP2	296.724	1.80071	0.230827	7.80111	6.14E-15	1.22E-13
LSM7	348.083	1.96755	0.252368	7.79639	6.37E-15	1.26E-13
LOC105379251	276.537	-3.34412	0.429618	-7.78393	7.03E-15	1.38E-13
BUD31	444.16	1.51224	0.19444	7.77739	7.40E-15	1.46E-13
SLC4A1	15762.2	-5.54711	0.713373	-7.77589	7.49E-15	1.47E-13
CXADR	91.7003	3.18996	0.410451	7.77183	7.74E-15	1.52E-13
STARD4	466.132	1.77199	0.228033	7.77075	7.80E-15	1.53E-13
ZBTB33	626.07	1.54659	0.199052	7.76978	7.86E-15	1.54E-13
TRGV10	149.644	2.37375	0.305608	7.76731	8.02E-15	1.57E-13
LOC105376794	325.624	-2.21996	0.286011	-7.7618	8.37E-15	1.63E-13
RPS6	19292.7	1.5577	0.200698	7.76138	8.40E-15	1.64E-13
CYTB	23227.8	1.67101	0.215493	7.75436	8.88E-15	1.73E-13
ZNRD2	246.692	2.06615	0.266457	7.75417	8.89E-15	1.73E-13
ARIH2OS	148.561	1.99509	0.257429	7.75007	9.18E-15	1.78E-13
CD63	3221.87	1.71745	0.221704	7.7466	9.44E-15	1.83E-13
CEMIP	186.103	-2.51869	0.325142	-7.74643	9.45E-15	1.83E-13
CELF2-AS1	918.558	-2.01339	0.260058	-7.74209	9.78E-15	1.89E-13
COX2	26965.5	1.87507	0.242475	7.73304	1.05E-14	2.03E-13
ENC1	468.484	2.00872	0.259942	7.72759	1.10E-14	2.11E-13
KCTD21	301.38	-2.18255	0.282445	-7.72734	1.10E-14	2.12E-13
KRTCAP2	435.077	1.53507	0.198798	7.72179	1.15E-14	2.21E-13
LOC101927516	165.12	-3.29035	0.426372	-7.71709	1.19E-14	2.29E-13
S100A6	11757.8	1.87821	0.243621	7.70957	1.26E-14	2.42E-13
RNVU1-15	81.2162	3.76958	0.489305	7.70396	1.32E-14	2.53E-13
POLR1F	268.574	2.17631	0.282806	7.69542	1.41E-14	2.70E-13
ACAT2	237.097	1.74595	0.22693	7.69377	1.43E-14	2.73E-13
NOTCH1	11313.3	-1.51583	0.197025	-7.69359	1.43E-14	2.73E-13
DNAAF8	32.3535	-8.58345	1.11659	-7.68722	1.50E-14	2.87E-13
CYC1	609.93	1.5336	0.199505	7.68705	1.51E-14	2.87E-13
LOC112268166	207.266	-2.04435	0.26598	-7.6861	1.52E-14	2.89E-13
LOC100130357	463.868	2.50238	0.325631	7.68472	1.53E-14	2.91E-13
TLR6	1891.99	-1.84627	0.240392	-7.68024	1.59E-14	3.02E-13
LOC101928163	90.0891	-3.57849	0.466451	-7.67175	1.70E-14	3.21E-13
YOD1	2005.62	-1.99742	0.260361	-7.67172	1.70E-14	3.21E-13
KLRF1	450.885	2.31093	0.301437	7.66636	1.77E-14	3.34E-13
TMEM272	386.089	-2.71505	0.354164	-7.66607	1.77E-14	3.35E-13
MED12L	633.84	2.15695	0.281402	7.665	1.79E-14	3.37E-13
LOC105374838	111.122	-2.20038	0.287125	-7.66351	1.81E-14	3.41E-13
TUSC3	5.99	-20.5923	2.68989	-7.65542	1.93E-14	3.63E-13
PCDH12	139.654	-2.23055	0.291466	-7.65286	1.97E-14	3.70E-13
KCNS1	165.264	-3.59474	0.469902	-7.64998	2.01E-14	3.78E-13
SH3BGRL	2791.33	1.62145	0.212003	7.64824	2.04E-14	3.83E-13
ANKRD36BP2	2247.45	-4.21431	0.551046	-7.64784	2.04E-14	3.83E-13
OLR1	112.584	4.02198	0.525911	7.64765	2.05E-14	3.84E-13
LOC107984865	67.1828	-3.22556	0.421788	-7.64735	2.05E-14	3.84E-13
POMP	627.652	2.14631	0.280735	7.6453	2.08E-14	3.90E-13
TSPAN16	315.939	-3.05357	0.399835	-7.63708	2.22E-14	4.15E-13
FAM157A	2607.71	-2.04402	0.267756	-7.63391	2.28E-14	4.25E-13
LINC01355	46.3977	-8.49296	1.11365	-7.62621	2.42E-14	4.50E-13
H2AC12	242.089	2.74219	0.359932	7.61863	2.56E-14	4.77E-13
MAP1LC3B	3098.06	1.59816	0.209923	7.61306	2.68E-14	4.97E-13
H2BC14	162.335	2.35617	0.309554	7.61149	2.71E-14	5.03E-13
LOC105376090	289.619	-3.69167	0.485649	-7.60153	2.93E-14	5.43E-13
FCER1A	916.751	3.05347	0.401746	7.60051	2.95E-14	5.46E-13
SOWAHD	124.132	-3.2603	0.429191	-7.5964	3.04E-14	5.64E-13
NLRP12	2932.43	-1.74349	0.229529	-7.59594	3.06E-14	5.65E-13
LOC105376933	53.7113	-7.95203	1.04727	-7.5931	3.12E-14	5.76E-13
RNF123	1535.03	-1.89327	0.249365	-7.59235	3.14E-14	5.79E-13
LIPE	224.851	-2.03307	0.26786	-7.59004	3.20E-14	5.89E-13
UBE2E1	412.434	1.97307	0.260232	7.58197	3.40E-14	6.26E-13
TMEM14EP	259.544	-2.58319	0.340767	-7.58054	3.44E-14	6.32E-13
FLRT1	51.5565	-7.39581	0.976234	-7.57586	3.57E-14	6.55E-13
CSTB	644.369	1.87352	0.247409	7.57256	3.66E-14	6.71E-13
PRR7-AS1	323.004	-1.63863	0.216395	-7.57238	3.66E-14	6.71E-13
MCOLN1	867.875	-1.67801	0.221614	-7.57177	3.68E-14	6.74E-13
TBC1D22A-AS1	140.69	-2.97347	0.3928	-7.56992	3.73E-14	6.83E-13
PIGK	393.715	2.04576	0.270396	7.56579	3.86E-14	7.05E-13
CSNK1G3	2282.05	1.55441	0.205518	7.56339	3.93E-14	7.17E-13
TNFRSF1A	5792.73	-1.70933	0.226046	-7.56184	3.97E-14	7.25E-13
LOC107986981	195.979	-2.86934	0.379668	-7.55751	4.11E-14	7.48E-13
BLOC1S2	689.61	1.74131	0.230402	7.5577	4.10E-14	7.48E-13
POLH	391.145	-1.5038	0.198998	-7.5569	4.13E-14	7.51E-13
MIR6084	135.323	-3.7178	0.492585	-7.54752	4.44E-14	8.06E-13
ADCY10P1	226.186	-2.2294	0.295459	-7.54555	4.50E-14	8.18E-13
LOC101927723	2413.05	2.17016	0.28766	7.54419	4.55E-14	8.25E-13
SMAD7	667.387	1.76803	0.234582	7.53695	4.81E-14	8.70E-13
SUMO1	982.273	1.64983	0.219001	7.53342	4.94E-14	8.92E-13
PANK2	3570.15	-1.68466	0.223654	-7.53246	4.98E-14	8.98E-13
SSB	460.179	1.56227	0.207409	7.53231	4.99E-14	8.99E-13
LOC105376269	72.7305	-6.1047	0.810553	-7.53153	5.01E-14	9.03E-13
LOC101927522	220.174	-1.9228	0.255354	-7.52995	5.08E-14	9.14E-13
ARHGAP15-AS1	749.067	-1.93666	0.257394	-7.52412	5.31E-14	9.54E-13
RGS18	8492.69	2.53109	0.336764	7.51592	5.65E-14	1.01E-12
RPL6	11882.6	1.59982	0.212871	7.51542	5.67E-14	1.02E-12
ZNF250	406.599	1.54323	0.20552	7.50892	5.96E-14	1.07E-12
LINC02404	80.1881	5.13392	0.684092	7.50471	6.16E-14	1.10E-12
KLHDC8A	26.5386	-8.57768	1.14413	-7.49713	6.52E-14	1.16E-12
H4C8	940.465	1.53476	0.204751	7.49574	6.59E-14	1.18E-12
VAMP5	427.832	1.84589	0.246309	7.49419	6.67E-14	1.19E-12
URGCP-MRPS24	231.88	1.85578	0.247631	7.49415	6.67E-14	1.19E-12
RNF175	163.376	-2.35965	0.314959	-7.49194	6.79E-14	1.21E-12
PLAUR	5368.8	2.17963	0.291058	7.48865	6.96E-14	1.24E-12
LOC112267861	260.135	-2.67111	0.356719	-7.48798	6.99E-14	1.24E-12
H2BC17	214.623	2.24407	0.299901	7.48271	7.28E-14	1.29E-12
H2BC9	463.758	1.88542	0.25201	7.48151	7.35E-14	1.30E-12
LOC100131943	25.4148	-8.4871	1.1344	-7.48157	7.34E-14	1.30E-12
LOC105379327	42.2629	-6.50556	0.869805	-7.47934	7.47E-14	1.32E-12
H2BC21	4834.52	1.73011	0.231442	7.47536	7.70E-14	1.36E-12
LOC105378120	195.83	-3.07396	0.411241	-7.47482	7.73E-14	1.36E-12
PHF5A	481.609	1.91071	0.255624	7.47471	7.74E-14	1.36E-12
MRPL33	412.298	1.94488	0.26024	7.4734	7.81E-14	1.38E-12
CTSW	2908.48	2.05112	0.274515	7.47181	7.91E-14	1.39E-12
ZNF526	283.097	-1.65321	0.221311	-7.47008	8.01E-14	1.41E-12
H1-3	4331.52	1.90276	0.254826	7.46688	8.21E-14	1.44E-12
LOC107986211	293.338	-2.20018	0.294821	-7.46274	8.47E-14	1.49E-12
MPC1	281.887	1.68912	0.226391	7.46106	8.58E-14	1.50E-12
LOC105372321	99.5351	-3.82756	0.513207	-7.45812	8.78E-14	1.54E-12
LOC105379321	99.9736	4.30978	0.577894	7.45773	8.80E-14	1.54E-12
LOC107984265	3.77022	-20.4643	2.74479	-7.45567	8.94E-14	1.56E-12
TRIM25	4541.8	-1.57393	0.211139	-7.45448	9.02E-14	1.57E-12
TGIF2-RAB5IF	1103.03	1.52153	0.204199	7.45121	9.25E-14	1.61E-12
SHROOM2	162.005	-22.5979	3.03595	-7.44343	9.81E-14	1.70E-12
SHE	1421.49	-1.93404	0.259918	-7.44094	1.00E-13	1.73E-12
LOC112268070	392.941	-2.16103	0.290666	-7.43476	1.05E-13	1.81E-12
RPS4X	16961.2	1.52668	0.205545	7.42746	1.11E-13	1.91E-12
LOC107984754	235.803	-2.43675	0.328122	-7.42637	1.12E-13	1.93E-12
GDAP1L1	27.5178	-8.66123	1.16683	-7.4229	1.15E-13	1.98E-12
LOC105376364	51.316	5.01951	0.676771	7.41684	1.20E-13	2.06E-12
LOC105375655	123.006	-3.02939	0.408476	-7.41633	1.20E-13	2.07E-12
MIR3173	24.8504	-8.47676	1.14399	-7.4098	1.26E-13	2.17E-12
LOC112268458	83.9809	-3.06284	0.413765	-7.40236	1.34E-13	2.29E-12
SRGN	37028.8	2.18666	0.295572	7.39807	1.38E-13	2.36E-12
LNPK	1564.2	-1.59459	0.215545	-7.39797	1.38E-13	2.36E-12
TLN2	137.365	-4.6337	0.627176	-7.38821	1.49E-13	2.54E-12
SKIL	1054.99	1.60297	0.217186	7.38062	1.58E-13	2.68E-12
CRBN	1252.54	1.7085	0.231929	7.36647	1.75E-13	2.98E-12
LOC646652	301.629	-3.14306	0.426842	-7.36353	1.79E-13	3.04E-12
LOC100130548	89.5711	-2.79385	0.3795	-7.36192	1.81E-13	3.08E-12
CLEC2B	1343.74	1.92319	0.26148	7.35501	1.91E-13	3.23E-12
SHLD3	113.159	2.37372	0.322828	7.35289	1.94E-13	3.28E-12
H4C9	683.421	1.97299	0.26839	7.35119	1.96E-13	3.32E-12
ICOS	362.642	2.36797	0.322141	7.35074	1.97E-13	3.33E-12
PGS1	3032.71	-1.60785	0.218816	-7.34797	2.01E-13	3.39E-12
XCL2	126.28	2.6473	0.360369	7.34608	2.04E-13	3.44E-12
ARL11	881.895	-2.04371	0.278412	-7.3406	2.13E-13	3.57E-12
TROAP-AS1	46.3113	-5.46809	0.745011	-7.33961	2.14E-13	3.59E-12
TECPR2	3274.2	-1.82222	0.248547	-7.33148	2.28E-13	3.81E-12
LOC729870	25.1223	-8.53267	1.16504	-7.32394	2.41E-13	4.02E-12
SLC16A4	73.2992	-3.20186	0.437302	-7.32185	2.45E-13	4.08E-12
BCORL1	773.622	-1.54666	0.211279	-7.32046	2.47E-13	4.11E-12
BYSL	202.495	-1.99961	0.273259	-7.31764	2.52E-13	4.20E-12
LOC101927603	65.8142	-3.56346	0.48783	-7.30473	2.78E-13	4.61E-12
CIAO2B	249.347	1.68261	0.230405	7.30283	2.82E-13	4.68E-12
METTL5	209.37	1.83811	0.251787	7.30026	2.87E-13	4.76E-12
SNORA103	252.296	1.80291	0.246973	7.30004	2.88E-13	4.77E-12
LOC105375020	50.2261	4.70017	0.643881	7.29974	2.88E-13	4.77E-12
RSKR	113.872	-2.85373	0.391278	-7.29335	3.02E-13	5.00E-12
XK	520.894	-2.08872	0.286399	-7.29306	3.03E-13	5.01E-12
ZNF337	416.579	-1.70312	0.233538	-7.29271	3.04E-13	5.02E-12
LOC107986465	174.258	-2.45828	0.337179	-7.29072	3.08E-13	5.09E-12
IGF2R	29292	-1.83798	0.252108	-7.29047	3.09E-13	5.09E-12
MIR6800	189.631	-1.5494	0.212726	-7.28355	3.25E-13	5.36E-12
ZBTB12	90.9899	-4.74842	0.652057	-7.28221	3.28E-13	5.41E-12
C3orf86P	408.875	-2.35252	0.323077	-7.28162	3.30E-13	5.43E-12
LOC105374382	160.048	3.69039	0.50718	7.27629	3.43E-13	5.63E-12
CHP1P2	483.174	-2.28521	0.314177	-7.27362	3.50E-13	5.74E-12
SGSM3-AS1	28.0646	-8.11243	1.11564	-7.27157	3.55E-13	5.82E-12
BPGM	1292.89	-2.28798	0.314866	-7.26652	3.69E-13	6.03E-12
MAPK14	3404.04	-1.59527	0.219723	-7.26037	3.86E-13	6.30E-12
STX8	311.045	1.5863	0.218595	7.25678	3.96E-13	6.47E-12
LOC107984558	76.8409	5.43382	0.749901	7.24605	4.29E-13	6.99E-12
LOC388813	33.2556	8.0164	1.10671	7.24345	4.37E-13	7.12E-12
LINC01366	83.6175	4.24448	0.586057	7.24244	4.41E-13	7.17E-12
MYH7B	202.903	-2.72495	0.376831	-7.23124	4.79E-13	7.77E-12
GZMM	805.353	1.81981	0.25168	7.23064	4.81E-13	7.80E-12
LOC112268131	118.048	-2.44296	0.338153	-7.22442	5.03E-13	8.15E-12
SCARNA1	75.6725	4.38046	0.606901	7.21776	5.29E-13	8.56E-12
ATF3	371.085	5.20738	0.721875	7.2137	5.45E-13	8.81E-12
SNORA86	183.723	2.40209	0.333089	7.21155	5.53E-13	8.94E-12
NTN3	24.2866	-8.2282	1.14103	-7.21119	5.55E-13	8.96E-12
LOC101927708	28.232	-8.00696	1.11045	-7.21056	5.57E-13	8.99E-12
LOC107986853	587.734	-1.90334	0.26408	-7.20743	5.70E-13	9.19E-12
SNORA11B	36.7495	-7.90947	1.0975	-7.2068	5.73E-13	9.23E-12
LOC101929823	168.153	-2.47342	0.343357	-7.20364	5.86E-13	9.43E-12
SLC22A15	628.498	-1.69225	0.234932	-7.20317	5.88E-13	9.46E-12
HPRT1	223.412	1.752	0.243459	7.19629	6.19E-13	9.93E-12
ND3	4955.76	2.33787	0.324869	7.19633	6.19E-13	9.93E-12
HEPACAM2	38.9251	-6.86261	0.95393	-7.19404	6.29E-13	1.01E-11
MIR4709	463.386	1.83661	0.255322	7.19332	6.32E-13	1.01E-11
C6orf226	113.657	2.16885	0.301539	7.19262	6.36E-13	1.02E-11
P2RY12	375.911	2.20988	0.307254	7.19235	6.37E-13	1.02E-11
NBN	2062.9	1.93701	0.269376	7.19073	6.44E-13	1.03E-11
SAP25	299.775	-1.65373	0.229984	-7.19063	6.45E-13	1.03E-11
TMEM208	250.36	1.60727	0.223608	7.18789	6.58E-13	1.05E-11
PRMT1	694.874	1.6884	0.234914	7.1873	6.61E-13	1.05E-11
LOC105373023	98.5371	-4.31312	0.600238	-7.18568	6.69E-13	1.07E-11
HMGN3	220.774	1.84105	0.256266	7.18416	6.76E-13	1.08E-11
GNG11	1865.34	1.717	0.239126	7.18029	6.96E-13	1.11E-11
SLC26A1	137.015	-2.91672	0.406466	-7.17578	7.19E-13	1.14E-11
LOC105369666	73.8425	4.66563	0.651429	7.16214	7.94E-13	1.26E-11
NDUFS4	255.047	1.64872	0.230382	7.15647	8.28E-13	1.31E-11
CD160	193.394	1.75459	0.245223	7.15508	8.36E-13	1.32E-11
BTF3L4	611.418	1.54571	0.216181	7.15008	8.67E-13	1.37E-11
RGCC	807.021	1.66375	0.232693	7.14997	8.68E-13	1.37E-11
ALPK1	1387.64	-1.86083	0.260292	-7.14902	8.74E-13	1.38E-11
MAP3K7CL	4656.74	1.88858	0.264631	7.13666	9.56E-13	1.50E-11
LOC100132287	785.769	-2.04575	0.286999	-7.12808	1.02E-12	1.60E-11
ZNF544	444.82	-1.75425	0.246272	-7.12323	1.05E-12	1.65E-11
SS18L2	302.531	2.48709	0.349194	7.12237	1.06E-12	1.66E-11
LOC105371080	143.447	-3.23069	0.453925	-7.11723	1.10E-12	1.73E-11
MRPL9	283.898	1.5904	0.223619	7.11207	1.14E-12	1.79E-11
TFB1M	239.767	-1.66544	0.234355	-7.10649	1.19E-12	1.86E-11
NUTM2A	192.157	-2.30762	0.324801	-7.10473	1.21E-12	1.88E-11
KPNA5	834.355	1.74942	0.2463	7.10283	1.22E-12	1.91E-11
ANP32A-IT1	385.573	-2.20819	0.310941	-7.10165	1.23E-12	1.92E-11
LOC105372945	125.977	2.77379	0.390655	7.10036	1.24E-12	1.94E-11
SDF2L1	210.224	2.07252	0.291894	7.10026	1.25E-12	1.94E-11
HRH2	3140.11	-1.83693	0.258742	-7.09945	1.25E-12	1.95E-11
DNTTIP2	1074.86	1.82521	0.257105	7.0991	1.26E-12	1.96E-11
DTX2	763.16	-1.50622	0.212474	-7.08893	1.35E-12	2.10E-11
LOC107986811	49.8826	-4.59227	0.647826	-7.08874	1.35E-12	2.10E-11
MORC2	577.555	-1.5391	0.217227	-7.08522	1.39E-12	2.15E-11
ARPC3	4937.44	1.94659	0.274806	7.08351	1.41E-12	2.18E-11
LOC101930129	83.4823	-4.02462	0.568247	-7.08252	1.42E-12	2.19E-11
LINGO3	654.358	-1.6635	0.234875	-7.08249	1.42E-12	2.19E-11
RBIS	279.097	2.36871	0.334501	7.08132	1.43E-12	2.21E-11
CCDC142	356.49	-1.99723	0.282382	-7.0728	1.52E-12	2.34E-11
KIF14	249.09	-1.90256	0.269236	-7.0665	1.59E-12	2.44E-11
LINC01531	54.8969	-4.34433	0.614772	-7.06656	1.59E-12	2.44E-11
TLR9	234.303	-2.45766	0.347844	-7.06541	1.60E-12	2.46E-11
LOC112268043	146.791	-3.70745	0.525198	-7.05914	1.68E-12	2.57E-11
EMC7	549.609	1.85079	0.262435	7.05237	1.76E-12	2.69E-11
LOC107985162	93.5665	-3.07461	0.435983	-7.05214	1.76E-12	2.70E-11
RRAD	46.0292	8.02033	1.1385	7.04463	1.86E-12	2.84E-11
IFI27L2	193.133	1.84598	0.26211	7.04277	1.88E-12	2.88E-11
MGC16025	63.7564	-5.80204	0.824685	-7.03547	1.99E-12	3.03E-11
GTF2B	703.776	1.56383	0.222436	7.03046	2.06E-12	3.14E-11
IL17RA	12735.5	-1.66773	0.237235	-7.02987	2.07E-12	3.15E-11
LOC727978	21.7594	-8.24613	1.17316	-7.02899	2.08E-12	3.17E-11
SNORA64	151.802	4.2421	0.603545	7.02863	2.09E-12	3.18E-11
TMED3	522.016	1.57196	0.223662	7.02826	2.09E-12	3.18E-11
NSA2	947.084	2.34545	0.333791	7.02671	2.11E-12	3.21E-11
NDUFC2-KCTD14	226.181	1.71194	0.243808	7.02167	2.19E-12	3.32E-11
ZBED2	70.2211	-4.05869	0.578112	-7.02059	2.21E-12	3.35E-11
SLC35B2	362.434	1.52352	0.217031	7.01984	2.22E-12	3.36E-11
RBFOX2	330.248	1.58493	0.225882	7.01664	2.27E-12	3.44E-11
ESD	398.009	1.70837	0.243538	7.01479	2.30E-12	3.48E-11
LOC107984747	1501.78	-2.35904	0.336349	-7.01366	2.32E-12	3.50E-11
KIAA0754	218.737	-1.70319	0.242847	-7.01345	2.33E-12	3.51E-11
NIPSNAP2	459.234	1.64152	0.234066	7.01307	2.33E-12	3.51E-11
TMED7	918.953	1.64308	0.23437	7.01062	2.37E-12	3.57E-11
CAPZA2	3037.58	1.67367	0.238941	7.00453	2.48E-12	3.72E-11
RNU5E-1	219.06	7.10056	1.01391	7.00318	2.50E-12	3.76E-11
LOC105376392	149.104	2.52815	0.361181	6.99968	2.57E-12	3.85E-11
TPMT	253.207	1.87428	0.267831	6.998	2.60E-12	3.89E-11
SPDYE6	320.076	-2.55947	0.365903	-6.99494	2.65E-12	3.98E-11
LOC112268202	23.2213	-8.19406	1.17199	-6.9916	2.72E-12	4.07E-11
NHSL2	4353.93	-1.68751	0.241532	-6.98669	2.81E-12	4.20E-11
GPR65	1717.66	1.93884	0.277635	6.9834	2.88E-12	4.29E-11
TIMM17A	270.579	1.88226	0.269541	6.98322	2.88E-12	4.30E-11
LOC105378460	411.051	-1.60027	0.229316	-6.97845	2.98E-12	4.43E-11
LOC105369214	92.4235	-5.27284	0.755759	-6.97687	3.02E-12	4.48E-11
METTL22	680.067	-1.55388	0.222722	-6.97675	3.02E-12	4.48E-11
LOC107985360	147.398	-2.81298	0.403547	-6.97064	3.15E-12	4.68E-11
CDH23	1015.41	-1.51451	0.21734	-6.96842	3.21E-12	4.75E-11
PRKACB	2020.67	1.51334	0.21722	6.96684	3.24E-12	4.80E-11
LINC01762	20.9618	-8.23954	1.18412	-6.95837	3.44E-12	5.09E-11
OCIAD2	185.828	2.10828	0.303014	6.95771	3.46E-12	5.11E-11
LOC107984832	89.9566	-2.95076	0.42416	-6.95672	3.48E-12	5.14E-11
MIR7855	42.4902	-5.67863	0.816992	-6.95066	3.64E-12	5.35E-11
LOC102723373	116.382	-2.65029	0.381395	-6.94894	3.68E-12	5.42E-11
LOC101927897	264.623	-2.11031	0.303718	-6.94826	3.70E-12	5.44E-11
HEMGN	2457.38	-2.57284	0.370346	-6.94712	3.73E-12	5.47E-11
ANGPTL6	166.935	1.81318	0.261059	6.94545	3.77E-12	5.53E-11
TRNG	548.311	1.88069	0.270803	6.94488	3.79E-12	5.55E-11
RIPOR3	238.783	-2.12492	0.306011	-6.94392	3.81E-12	5.58E-11
TAMALIN-AS1	66.8637	3.102	0.447007	6.93949	3.94E-12	5.76E-11
CC2D2A	631.147	-2.78926	0.401966	-6.93903	3.95E-12	5.77E-11
GNG5	1057.74	1.90193	0.274173	6.93696	4.01E-12	5.85E-11
LOC105379337	71.8757	-4.383	0.631828	-6.93702	4.00E-12	5.85E-11
HLX	657.35	-1.59461	0.229928	-6.93525	4.05E-12	5.92E-11
CCRL2	224.073	2.37362	0.342377	6.93276	4.13E-12	6.02E-11
LOC102723444	198.227	-2.8561	0.412019	-6.93196	4.15E-12	6.05E-11
C9orf131	139.9	-2.45315	0.353983	-6.93013	4.20E-12	6.12E-11
ANKRD61	45.8457	-4.18724	0.604829	-6.92301	4.42E-12	6.43E-11
APCDD1L	21.8052	-8.10783	1.17183	-6.91896	4.55E-12	6.60E-11
MRPL32	136.329	1.91487	0.276813	6.91753	4.60E-12	6.67E-11
SYPL1	566.206	1.65068	0.238915	6.90908	4.88E-12	7.07E-11
GVQW3	70.2646	-2.79825	0.405253	-6.90495	5.02E-12	7.27E-11
SLC50A1	477.689	1.62495	0.235406	6.90273	5.10E-12	7.38E-11
WDFY4	4666.39	-1.51181	0.219182	-6.89753	5.29E-12	7.63E-11
LOC112268227	20.748	-8.18197	1.18626	-6.89729	5.30E-12	7.64E-11
LIPA	1893.49	1.6144	0.23407	6.89707	5.31E-12	7.64E-11
LOC107984561	155.102	-2.7902	0.404778	-6.89316	5.46E-12	7.85E-11
SNORA48	404.917	2.55254	0.370565	6.88825	5.65E-12	8.11E-11
MIR600HG	79.643	-3.10977	0.451517	-6.88738	5.68E-12	8.15E-11
ZNF331	518.434	1.94677	0.282842	6.88287	5.87E-12	8.41E-11
ATP11A-AS1	120.512	-3.56799	0.518633	-6.8796	6.00E-12	8.60E-11
ACVR2A	700.216	2.00093	0.29089	6.87864	6.04E-12	8.65E-11
SORL1-AS1	332.356	-1.77164	0.257795	-6.87227	6.32E-12	9.02E-11
COX16	161.426	1.98873	0.289421	6.87141	6.36E-12	9.07E-11
PFKFB4	1756.04	-1.65305	0.240759	-6.86598	6.60E-12	9.42E-11
NUTM2E	123.111	-1.95607	0.284957	-6.86444	6.68E-12	9.51E-11
ACHE	36.5011	-6.87161	1.00177	-6.85945	6.91E-12	9.84E-11
ATP8B1	257.616	-1.85155	0.270037	-6.85663	7.05E-12	1.00E-10
PFDN2	188.199	1.67104	0.243794	6.85432	7.17E-12	1.02E-10
CCDC15	135.657	-2.19311	0.319981	-6.85388	7.19E-12	1.02E-10
SLC2A9-AS1	68.9572	-5.0865	0.743146	-6.84455	7.67E-12	1.08E-10
MIR3609	367.129	3.12619	0.456866	6.84268	7.77E-12	1.10E-10
STAU2	892.827	1.52824	0.223356	6.84217	7.80E-12	1.10E-10
PRKRA	282	1.51639	0.221702	6.83975	7.93E-12	1.12E-10
IGLC2	1857.47	2.0719	0.303112	6.83544	8.18E-12	1.15E-10
LOC105370866	72.5397	4.06063	0.594068	6.83528	8.18E-12	1.15E-10
FAM13A	499.794	-1.55806	0.228338	-6.82345	8.89E-12	1.25E-10
C4orf46	147.731	2.28999	0.335718	6.82117	9.03E-12	1.27E-10
ENPP4	319.476	1.93634	0.284235	6.81248	9.59E-12	1.34E-10
HYAL1	88.3349	-3.0218	0.443652	-6.8112	9.68E-12	1.35E-10
FCHO2	1697.78	-1.76854	0.259718	-6.80946	9.80E-12	1.37E-10
SLC1A5	1661.24	-1.5043	0.221028	-6.80593	1.00E-11	1.40E-10
LOC107985227	65.9863	-2.94047	0.432367	-6.80087	1.04E-11	1.45E-10
LOC105375785	728.804	-1.69733	0.249597	-6.80028	1.04E-11	1.45E-10
SNORA20	52.2764	4.85165	0.713831	6.79664	1.07E-11	1.49E-10
NDUFS3	341.643	1.55909	0.229442	6.79514	1.08E-11	1.50E-10
CAMK1G	30.4552	7.83596	1.15343	6.79359	1.09E-11	1.52E-10
LOC107985284	250.869	-1.87562	0.276107	-6.79308	1.10E-11	1.52E-10
NDUFC1	224.547	1.6342	0.240611	6.79187	1.11E-11	1.53E-10
FNDC9	109.548	-3.17048	0.466804	-6.79188	1.11E-11	1.53E-10
PISD	1865.45	-1.52522	0.224911	-6.78143	1.19E-11	1.64E-10
C1orf122	257.507	1.76713	0.260808	6.77559	1.24E-11	1.71E-10
ZNF790	97.8243	-2.34648	0.346338	-6.77512	1.24E-11	1.71E-10
MGST3	393.596	1.95078	0.287964	6.7744	1.25E-11	1.72E-10
ESCO1	729.93	1.78649	0.263781	6.77264	1.26E-11	1.74E-10
MYBL1	977.902	1.52181	0.224782	6.77013	1.29E-11	1.77E-10
LOC100130744	199.395	-1.95027	0.28816	-6.76801	1.31E-11	1.79E-10
SELENOF	1565.01	1.50939	0.223152	6.76393	1.34E-11	1.84E-10
LOC107984727	70.7914	4.53814	0.67095	6.76375	1.34E-11	1.84E-10
DPF3	101.945	-2.04421	0.302242	-6.7635	1.35E-11	1.84E-10
WASHC1	719.527	-1.55846	0.23058	-6.75886	1.39E-11	1.90E-10
TTYH1	61.9564	-5.86443	0.868678	-6.75098	1.47E-11	2.01E-10
LOC102723872	177.959	-3.16298	0.468601	-6.74983	1.48E-11	2.02E-10
SWT1	1287.9	-2.27861	0.337616	-6.74914	1.49E-11	2.03E-10
URB1	460.404	-1.54939	0.229684	-6.74572	1.52E-11	2.08E-10
F2RL2	90.9328	-2.28694	0.339139	-6.74337	1.55E-11	2.11E-10
MCC	313.072	-2.66622	0.395407	-6.74296	1.55E-11	2.11E-10
EIF1AX	844.177	1.85766	0.275592	6.7406	1.58E-11	2.15E-10
SNORD2	91.2788	2.01717	0.299261	6.7405	1.58E-11	2.15E-10
LOC653513	91.8925	-2.11106	0.313232	-6.73959	1.59E-11	2.16E-10
MIR147B	39.9346	7.17574	1.06539	6.73532	1.64E-11	2.22E-10
LOC112268093	18.6564	-8.08479	1.20095	-6.73201	1.67E-11	2.27E-10
RNF24	4265.92	-1.74702	0.259517	-6.73181	1.68E-11	2.27E-10
TMED5	1205.95	1.50452	0.223523	6.73092	1.69E-11	2.28E-10
FAT1	33.4137	-5.69443	0.847541	-6.71876	1.83E-11	2.47E-10
UXT-AS1	183.484	1.94428	0.289549	6.71486	1.88E-11	2.54E-10
MGST1	165.285	2.33221	0.34739	6.71351	1.90E-11	2.56E-10
LOC105375120	31.0221	-6.63548	0.988982	-6.70941	1.95E-11	2.63E-10
SDCBP2-AS1	267.858	-1.5881	0.236785	-6.70695	1.99E-11	2.67E-10
STK17B	12079.2	1.50963	0.225104	6.70635	2.00E-11	2.68E-10
MIR4296	22.7835	-8.15648	1.21656	-6.70456	2.02E-11	2.71E-10
AATBC	466.452	-1.99686	0.297902	-6.70308	2.04E-11	2.74E-10
LOC105371880	22.7077	-7.33558	1.0955	-6.69611	2.14E-11	2.87E-10
SMIM26	356.984	1.74346	0.260527	6.69205	2.20E-11	2.94E-10
DUSP12	189.902	1.62932	0.243896	6.6804	2.38E-11	3.18E-10
PRAG1	468.481	-2.09528	0.313752	-6.67815	2.42E-11	3.23E-10
SNORA24	58.0877	3.87076	0.579634	6.67794	2.42E-11	3.23E-10
LOC107984929	54.0538	-3.64579	0.546323	-6.67332	2.50E-11	3.33E-10
LOC105377384	112.19	4.59757	0.689503	6.66794	2.59E-11	3.45E-10
FTH1	41811.9	1.71284	0.256918	6.66689	2.61E-11	3.48E-10
PTCSC1	836.287	-1.93688	0.290566	-6.6659	2.63E-11	3.50E-10
MS4A3	238.781	2.32217	0.348501	6.66329	2.68E-11	3.56E-10
HIF1A-AS2	353.171	2.60714	0.391308	6.66264	2.69E-11	3.57E-10
HBG1	12758.8	-6.14083	0.921957	-6.66065	2.73E-11	3.61E-10
PET100	969.89	2.04319	0.306903	6.65744	2.79E-11	3.69E-10
LOC107984974	795.031	1.71671	0.258084	6.65175	2.90E-11	3.83E-10
APOBR	4899.15	-1.56357	0.235182	-6.64833	2.96E-11	3.91E-10
MYBL2	213.788	-2.14656	0.322876	-6.64826	2.97E-11	3.91E-10
LOC105371461	57.9097	-3.83151	0.57662	-6.64478	3.04E-11	4.00E-10
LOC105376781	984.854	-2.27784	0.343426	-6.63268	3.30E-11	4.33E-10
LNX2	325.467	-1.68872	0.254666	-6.63111	3.33E-11	4.38E-10
LOC651337	83.029	-2.99538	0.451966	-6.62744	3.42E-11	4.48E-10
FAM240C	20.116	-8.12173	1.22593	-6.62497	3.47E-11	4.56E-10
LINC01547	131.702	-2.35256	0.355126	-6.62457	3.48E-11	4.56E-10
ND4L	2540.86	2.1287	0.321335	6.62454	3.48E-11	4.56E-10
ZNF628	281.238	1.68256	0.25416	6.62009	3.59E-11	4.69E-10
CAPN5	236.469	-2.60013	0.393134	-6.61387	3.74E-11	4.89E-10
COA6-AS1	72.3299	2.72634	0.412226	6.61371	3.75E-11	4.89E-10
MLH3	1242.04	1.56893	0.237225	6.61368	3.75E-11	4.89E-10
CATSPERB	70.6098	2.25485	0.341039	6.61172	3.80E-11	4.95E-10
SCARNA9	1682.82	2.1072	0.318935	6.60701	3.92E-11	5.11E-10
LINC00174	89.8293	-2.59384	0.392854	-6.60255	4.04E-11	5.25E-10
LOC107985656	306.061	-2.29828	0.348102	-6.60232	4.05E-11	5.26E-10
SPDYE10	105.769	-1.92587	0.291907	-6.59756	4.18E-11	5.42E-10
LOC105371963	102.076	-2.92006	0.44295	-6.5923	4.33E-11	5.61E-10
LINC02574	29.6174	6.74199	1.02364	6.58629	4.51E-11	5.83E-10
TSHZ3-AS1	20.4627	-8.00378	1.21702	-6.57653	4.82E-11	6.21E-10
LOC105369767	316.792	-1.75615	0.267073	-6.57553	4.85E-11	6.24E-10
BORCS7	254.068	1.8636	0.283528	6.5729	4.93E-11	6.35E-10
RBM12B-AS1	108.144	-2.21192	0.3367	-6.56939	5.05E-11	6.49E-10
NAA38	520.757	1.602	0.243915	6.56784	5.10E-11	6.55E-10
ERVK13-1	560.524	-1.82507	0.277932	-6.56662	5.15E-11	6.60E-10
NCBP2AS2	175.869	2.04047	0.310753	6.56619	5.16E-11	6.61E-10
LOC112268224	50.3664	-5.41124	0.825432	-6.55565	5.54E-11	7.07E-10
RNASE2	176.482	3.56745	0.54451	6.55167	5.69E-11	7.26E-10
PCGF3-AS1	224.091	-1.53952	0.235183	-6.54604	5.91E-11	7.52E-10
IDI2-AS1	122.471	2.25616	0.345048	6.53868	6.21E-11	7.88E-10
LOC105369326	78.7779	-2.29011	0.350352	-6.53658	6.29E-11	7.98E-10
LOC105378731	22.5716	-7.74677	1.18529	-6.53578	6.33E-11	8.01E-10
ND2	22237.3	1.71383	0.262507	6.52868	6.64E-11	8.38E-10
FAM184B	208.818	-1.67375	0.256545	-6.52419	6.84E-11	8.62E-10
MIR155HG	113.464	2.6481	0.405933	6.52349	6.87E-11	8.65E-10
AGAP4	97.1634	-2.20881	0.338955	-6.51652	7.20E-11	9.03E-10
AIRN	268.093	-3.60788	0.553739	-6.51548	7.25E-11	9.08E-10
POLE4	262.664	1.51745	0.232928	6.51465	7.29E-11	9.13E-10
BEX4	171.111	2.04221	0.313683	6.51043	7.49E-11	9.38E-10
TRAJ1	20.6854	-7.61181	1.16983	-6.50679	7.68E-11	9.60E-10
COL10A1	182.035	-2.15687	0.331506	-6.50627	7.70E-11	9.63E-10
SNAI3-AS1	154.564	-2.32957	0.358104	-6.50529	7.75E-11	9.68E-10
NDUFAB1	215.396	1.92598	0.296265	6.50087	7.99E-11	9.95E-10
VWCE	552.353	-7.49163	1.15268	-6.49931	8.07E-11	1.01E-09
BEST1	35565.9	1.67657	0.258171	6.49401	8.36E-11	1.04E-09
PPP1R3E	291.565	-1.57226	0.242245	-6.49037	8.56E-11	1.06E-09
LRRC37A8P	29.2868	-7.35506	1.13373	-6.48751	8.73E-11	1.08E-09
C3orf22	39.5602	-6.68776	1.03091	-6.48726	8.74E-11	1.09E-09
ST6GAL2	75.1268	3.37745	0.52064	6.48712	8.75E-11	1.09E-09
IGKV4-1	221.985	1.97314	0.30439	6.48227	9.04E-11	1.12E-09
LOC100289495	93.9866	2.93954	0.453609	6.48033	9.15E-11	1.13E-09
LOC105371579	19.8064	-8.14572	1.25699	-6.48036	9.15E-11	1.13E-09
INKA2	3074.8	-1.94669	0.30047	-6.47882	9.24E-11	1.14E-09
LOC105370624	358.682	-1.59154	0.24572	-6.47703	9.35E-11	1.16E-09
CFAP68	81.3852	2.74221	0.42342	6.47632	9.40E-11	1.16E-09
LOC105377691	169.589	-3.39585	0.524956	-6.46883	9.88E-11	1.22E-09
ANGPTL2	92.4973	-2.71421	0.419648	-6.46781	9.94E-11	1.23E-09
LOC112268261	152.524	-3.35045	0.518193	-6.46565	1.01E-10	1.24E-09
RHD	353.476	-2.03026	0.314098	-6.46376	1.02E-10	1.26E-09
CCDC183-AS1	55.5328	-3.09929	0.479644	-6.46165	1.04E-10	1.27E-09
LINC02863	1347.02	-1.52215	0.235777	-6.45589	1.08E-10	1.32E-09
SRI	425.417	1.56048	0.241751	6.45489	1.08E-10	1.33E-09
LOC105375779	36.5203	-6.35665	0.984942	-6.45384	1.09E-10	1.34E-09
CD8A	2525.43	1.51864	0.235549	6.44725	1.14E-10	1.40E-09
IRAG1	1054.54	-1.88246	0.292061	-6.44545	1.15E-10	1.41E-09
AGMO	36.3189	-6.64668	1.03168	-6.44258	1.17E-10	1.44E-09
NOP10	1324.31	2.04426	0.317453	6.43956	1.20E-10	1.47E-09
LOC100129617	88.5118	-2.49775	0.387941	-6.43847	1.21E-10	1.47E-09
CSDC2	17.4611	-7.83815	1.21798	-6.43535	1.23E-10	1.50E-09
TAF9	279.45	2.1762	0.338169	6.43524	1.23E-10	1.50E-09
HBQ1	1408.99	-8.23531	1.28001	-6.43379	1.24E-10	1.52E-09
ZNF785	161.749	-1.89819	0.295063	-6.43317	1.25E-10	1.52E-09
RND1	27.7122	5.12912	0.797804	6.42904	1.28E-10	1.56E-09
CENPBD1P	108.132	-1.91516	0.297897	-6.42894	1.28E-10	1.56E-09
NPIPB4	626.85	-1.68956	0.262809	-6.42885	1.29E-10	1.56E-09
LOC100133331	565.294	-1.97679	0.30772	-6.42399	1.33E-10	1.61E-09
TMEM126A	179.603	2.18528	0.340417	6.41942	1.37E-10	1.66E-09
LOC105374298	71.3038	-4.67307	0.728343	-6.41602	1.40E-10	1.69E-09
HGD	220.615	2.35664	0.367529	6.41213	1.44E-10	1.73E-09
BSG	14136.9	-1.74589	0.27241	-6.40903	1.46E-10	1.77E-09
HBA1	4.65934e+06	-7.34503	1.14641	-6.407	1.48E-10	1.79E-09
BNIP1	216.295	3.17666	0.496378	6.39968	1.56E-10	1.87E-09
SYNJ2BP-COX16	172.288	1.76843	0.276514	6.39544	1.60E-10	1.92E-09
LOC105373170	89.9328	-4.6327	0.724984	-6.39007	1.66E-10	1.99E-09
GHRL	284.074	-2.23464	0.349976	-6.38513	1.71E-10	2.05E-09
IGKV3-11	190.748	1.93942	0.303747	6.385	1.71E-10	2.05E-09
NOTCH4	223.308	2.18495	0.342335	6.38249	1.74E-10	2.08E-09
IL6	70.0434	5.35729	0.839537	6.38124	1.76E-10	2.10E-09
NMD3	555.113	1.58835	0.249069	6.37716	1.80E-10	2.15E-09
RILP	790.774	-1.70303	0.267066	-6.37683	1.81E-10	2.16E-09
MMP24	507.725	-1.51471	0.237681	-6.37289	1.85E-10	2.21E-09
MYADM-AS1	212.347	2.12429	0.333437	6.3709	1.88E-10	2.24E-09
SND1-IT1	162.04	-2.66544	0.418402	-6.37052	1.88E-10	2.24E-09
ZNF696	120.834	-2.62614	0.412247	-6.37031	1.89E-10	2.24E-09
CYP2D6	87.5754	-2.76989	0.434973	-6.36796	1.92E-10	2.27E-09
LOC107987158	240.838	-2.49033	0.391195	-6.36595	1.94E-10	2.30E-09
LOC107985497	44.93	-5.42462	0.852279	-6.36484	1.95E-10	2.32E-09
ENKUR	316.734	2.26781	0.35634	6.36419	1.96E-10	2.33E-09
EVI2A	2440.07	2.0902	0.32894	6.35434	2.09E-10	2.47E-09
LOC102723996	268.544	1.54472	0.243402	6.34636	2.20E-10	2.60E-09
LOC107984408	93.4913	2.92055	0.460228	6.34587	2.21E-10	2.60E-09
LOC107984849	101.052	-2.03387	0.320521	-6.34551	2.22E-10	2.61E-09
LOC107987192	102.37	-2.01867	0.318129	-6.34545	2.22E-10	2.61E-09
COX17	336.873	1.59636	0.251602	6.34479	2.23E-10	2.62E-09
RAPGEF3	136.658	-2.70457	0.426276	-6.34465	2.23E-10	2.62E-09
ELOVL7	658.166	1.57878	0.248913	6.34272	2.26E-10	2.65E-09
NLRP6	1533.08	-1.5578	0.245626	-6.34216	2.27E-10	2.66E-09
DIAPH3	96.7485	-2.08976	0.329528	-6.34167	2.27E-10	2.67E-09
MIR612	395.18	-2.35508	0.371408	-6.34096	2.28E-10	2.67E-09
FER1L5	22.311	-7.0498	1.11225	-6.33831	2.32E-10	2.72E-09
LOC107985216	68.4871	-2.73512	0.431551	-6.3379	2.33E-10	2.72E-09
NIPSNAP3A	298.768	2.15159	0.33956	6.33641	2.35E-10	2.75E-09
ACTR6	228.439	1.77197	0.279695	6.33535	2.37E-10	2.77E-09
SMDT1	912.105	1.64834	0.260225	6.33427	2.38E-10	2.78E-09
ZNF594	133.716	-2.69836	0.426015	-6.33396	2.39E-10	2.79E-09
ZNF511	206.836	1.51715	0.239694	6.32954	2.46E-10	2.87E-09
LOC102724808	470.953	1.66613	0.263297	6.32794	2.48E-10	2.89E-09
SQLE	274.144	2.1088	0.333256	6.32789	2.49E-10	2.89E-09
LOC105375767	20.1714	-8.11071	1.28185	-6.32737	2.49E-10	2.90E-09
EPHB1	702.618	-1.95299	0.30877	-6.32506	2.53E-10	2.94E-09
ARF4	1121.99	1.55631	0.246063	6.32484	2.54E-10	2.94E-09
LOC101929613	18.1706	-7.81031	1.23554	-6.32136	2.59E-10	3.01E-09
NPTN-IT1	135.997	-2.64353	0.418236	-6.32066	2.60E-10	3.02E-09
SNORA21	77.4174	2.8097	0.44474	6.31763	2.66E-10	3.07E-09
HBM	793.188	-8.28942	1.31279	-6.31436	2.71E-10	3.13E-09
LOC107986639	47.897	6.22669	0.986173	6.314	2.72E-10	3.14E-09
LINC02656	166.5	-3.5721	0.566081	-6.31023	2.79E-10	3.21E-09
LINC01353	154.439	3.24915	0.515234	6.30617	2.86E-10	3.29E-09
NRIP2	170	-2.0409	0.324576	-6.28788	3.22E-10	3.68E-09
LOC100129697	88.9268	-3.87603	0.616432	-6.28784	3.22E-10	3.68E-09
CYP26C1	16.1254	-7.87173	1.25251	-6.28476	3.28E-10	3.75E-09
LOC107985189	20.948	-7.10242	1.13078	-6.281	3.36E-10	3.84E-09
OR52K1	21.379	-7.97591	1.27143	-6.2732	3.54E-10	4.03E-09
LINC02751	123.346	-8.42761	1.34411	-6.27004	3.61E-10	4.11E-09
NPIPB5	1090.11	-1.59805	0.254918	-6.26889	3.64E-10	4.13E-09
LOC107986710	121.287	-1.94961	0.311044	-6.26795	3.66E-10	4.16E-09
MYORG	39.5334	-3.07778	0.491142	-6.26658	3.69E-10	4.19E-09
LOC105369823	41.6163	-4.98308	0.795309	-6.26559	3.71E-10	4.22E-09
H1-5	950.637	1.78961	0.285875	6.26011	3.85E-10	4.36E-09
LOC112268225	52.7809	-5.99471	0.957742	-6.25921	3.87E-10	4.38E-09
H2AC7	606.946	1.91462	0.305985	6.25723	3.92E-10	4.44E-09
LSM5	202.07	2.60384	0.416183	6.25648	3.94E-10	4.46E-09
LOC101928263	71.8139	2.49988	0.399734	6.25385	4.00E-10	4.53E-09
HIKESHI	244.231	1.50983	0.241671	6.24745	4.17E-10	4.70E-09
PABPC1L	237.447	-1.7755	0.284254	-6.24619	4.21E-10	4.74E-09
LOC107986432	159.107	-2.83012	0.453294	-6.24346	4.28E-10	4.82E-09
ZNF639	540.362	2.07892	0.333325	6.23692	4.46E-10	5.02E-09
SEM1	241.196	1.83685	0.294848	6.22983	4.67E-10	5.24E-09
H4C4	814.415	1.56726	0.251618	6.22875	4.70E-10	5.27E-09
TNFAIP6	678.961	2.57342	0.413185	6.22825	4.72E-10	5.28E-09
VEGFA	539.171	1.84055	0.295528	6.22802	4.72E-10	5.28E-09
PAPLN	198.968	-1.74644	0.280415	-6.22805	4.72E-10	5.28E-09
DNAJC19	198.083	1.83211	0.294204	6.22735	4.74E-10	5.30E-09
LOC107985258	15.1464	-7.78476	1.25033	-6.22614	4.78E-10	5.34E-09
MIR611	112.291	2.60575	0.418668	6.22391	4.85E-10	5.41E-09
PBLD	147.589	-1.53661	0.246933	-6.22279	4.88E-10	5.45E-09
LOC105371378	23.8421	-6.97171	1.12063	-6.22125	4.93E-10	5.49E-09
RTL5	503.371	-2.89694	0.465692	-6.22072	4.95E-10	5.51E-09
ZBTB47	339.683	-1.53078	0.246181	-6.21813	5.03E-10	5.60E-09
HBA2	4.45644e+06	-7.31524	1.1765	-6.2178	5.04E-10	5.60E-09
LOC105375056	230.247	1.63946	0.263686	6.21749	5.05E-10	5.61E-09
H3Y2	15.2421	-7.751	1.24834	-6.20905	5.33E-10	5.90E-09
HBG2	13894.9	-4.76868	0.768305	-6.20675	5.41E-10	5.99E-09
GOLGA7	954.907	1.71299	0.276047	6.20544	5.45E-10	6.03E-09
LOC107986186	14.8993	-7.76332	1.25146	-6.2034	5.53E-10	6.11E-09
PRR5-ARHGAP8	197.049	-1.69038	0.272573	-6.20157	5.59E-10	6.17E-09
TIMM9	155.872	1.95847	0.31612	6.19535	5.82E-10	6.41E-09
LOC107985238	179.676	-3.22868	0.521254	-6.19407	5.86E-10	6.46E-09
CNTNAP1	132.85	-1.57769	0.254713	-6.194	5.87E-10	6.46E-09
XPC-AS1	125.355	-2.48851	0.401767	-6.19391	5.87E-10	6.46E-09
DOC2A	120.959	1.8193	0.29376	6.19315	5.90E-10	6.49E-09
C21orf62	23.9643	-7.26675	1.17367	-6.19149	5.96E-10	6.56E-09
LOC112268155	2195.9	-1.54668	0.249896	-6.18929	6.04E-10	6.64E-09
MRPL34	239.222	1.50895	0.243805	6.18917	6.05E-10	6.65E-09
LOC105371456	15.6673	-7.84269	1.26737	-6.18816	6.09E-10	6.69E-09
NME1	106.259	2.06919	0.334565	6.18472	6.22E-10	6.82E-09
GSDMB	150.762	-2.35775	0.381416	-6.18156	6.35E-10	6.95E-09
LOC105371414	218.39	-3.09824	0.501445	-6.17864	6.47E-10	7.07E-09
H2BC6	385.653	1.91663	0.310216	6.17835	6.48E-10	7.08E-09
LOC101929819	888.496	-2.50589	0.405774	-6.17559	6.59E-10	7.20E-09
LOC105369595	40.3606	-6.32657	1.02458	-6.17478	6.63E-10	7.23E-09
LHX4	116.721	-2.61628	0.423948	-6.17124	6.78E-10	7.39E-09
TRAJ28	54.3607	-4.2094	0.682703	-6.16578	7.01E-10	7.63E-09
LOC101928004	94.2587	-1.93517	0.313961	-6.16374	7.10E-10	7.73E-09
LOC105374570	198.272	-2.55281	0.414315	-6.16151	7.21E-10	7.83E-09
TNFSF9	53.8495	4.52363	0.734261	6.16079	7.24E-10	7.87E-09
TMEM106C	220.536	1.64676	0.267339	6.15983	7.28E-10	7.91E-09
AOAH-IT1	108.269	-2.3189	0.376691	-6.15598	7.46E-10	8.09E-09
LINC01271	61.2754	-3.17946	0.516517	-6.15558	7.48E-10	8.11E-09
PHACTR1	1401.51	2.23502	0.363441	6.14961	7.77E-10	8.41E-09
SNORA5C	227.016	1.74825	0.284385	6.14747	7.87E-10	8.51E-09
LOC105371085	177.35	-2.01062	0.327217	-6.14462	8.02E-10	8.64E-09
NRXN3	15.5042	-7.73238	1.26057	-6.13402	8.57E-10	9.22E-09
FLJ46875	280.668	1.72645	0.281659	6.12957	8.81E-10	9.46E-09
SBDSP1	536.298	2.01143	0.328472	6.1236	9.15E-10	9.80E-09
LOC105377498	70.1436	-3.03023	0.495073	-6.12077	9.31E-10	9.96E-09
LOC102724727	50.2614	-4.92816	0.805172	-6.12063	9.32E-10	9.97E-09
OGFOD2	243.871	-1.72553	0.281983	-6.11927	9.40E-10	1.00E-08
XRCC3	333.8	-1.91244	0.31259	-6.11806	9.47E-10	1.01E-08
RAB27B	1637.62	1.77525	0.290354	6.11408	9.71E-10	1.04E-08
LOC105375363	93.3195	-3.06715	0.501747	-6.11294	9.78E-10	1.04E-08
SDC4	197.805	1.66946	0.273233	6.11002	9.96E-10	1.06E-08
LOC107984770	69.2161	-3.67608	0.601866	-6.10781	1.01E-09	1.07E-08
LOC105377771	223.133	-2.0618	0.337577	-6.10765	1.01E-09	1.07E-08
ND1	36262.3	1.54454	0.252911	6.10707	1.01E-09	1.08E-08
NCKAP1	274.103	2.02443	0.331565	6.10568	1.02E-09	1.09E-08
LOC388436	29.1572	-4.33271	0.709625	-6.10562	1.02E-09	1.09E-08
ALAS2	29946	-5.69024	0.932137	-6.10451	1.03E-09	1.09E-08
MRPL13	114.703	2.26234	0.370654	6.10364	1.04E-09	1.10E-08
SMIM1	78.8983	-2.59446	0.42509	-6.10332	1.04E-09	1.10E-08
C19orf84	35.8914	-5.13281	0.841264	-6.10131	1.05E-09	1.11E-08
MIR7705	324.529	2.21261	0.362872	6.0975	1.08E-09	1.14E-08
TRPV1	74.7789	-2.35402	0.386064	-6.09747	1.08E-09	1.14E-08
AP3S1	622.454	1.79372	0.294238	6.09616	1.09E-09	1.14E-08
LOC107984492	14.587	-7.75011	1.27133	-6.09608	1.09E-09	1.14E-08
LOC112268067	597.075	-1.88737	0.309684	-6.09451	1.10E-09	1.16E-08
HDLBP-AS1	206.699	-1.93355	0.317387	-6.09207	1.11E-09	1.17E-08
S1PR5	1674.86	1.71508	0.281781	6.08658	1.15E-09	1.21E-08
AVPI1	96.4245	2.57334	0.422905	6.08491	1.17E-09	1.22E-08
HCG26	179.564	-1.55606	0.255782	-6.08355	1.18E-09	1.23E-08
LOC105374353	15.0231	-7.60864	1.25078	-6.0831	1.18E-09	1.24E-08
LOC100289473	132.16	-2.30103	0.378324	-6.08216	1.19E-09	1.24E-08
PLGRKT	156.761	1.87337	0.308091	6.08058	1.20E-09	1.25E-08
CARD16	1190.83	1.92197	0.316144	6.07941	1.21E-09	1.26E-08
MIR3652	127.772	1.90386	0.313544	6.07205	1.26E-09	1.32E-08
LOC107985193	123.517	-2.26373	0.372851	-6.07141	1.27E-09	1.32E-08
LOC105374407	602.664	-2.20195	0.363367	-6.05984	1.36E-09	1.42E-08
IFT140	292.031	-1.87513	0.309464	-6.05929	1.37E-09	1.42E-08
GNLY	6904.24	2.02793	0.334791	6.05732	1.38E-09	1.44E-08
ADAM20	78.3018	-3.31253	0.5471	-6.05471	1.41E-09	1.46E-08
BCL6	10167.2	-1.59642	0.263742	-6.05294	1.42E-09	1.48E-08
LOC105374150	209.189	-6.57609	1.08646	-6.05276	1.42E-09	1.48E-08
LOC107985525	60.1779	-2.68444	0.443583	-6.05172	1.43E-09	1.49E-08
LOC652276	182.309	-1.83984	0.304024	-6.05164	1.43E-09	1.49E-08
LOC101927911	297.31	-1.52545	0.252189	-6.04883	1.46E-09	1.51E-08
TIMM8B	300.73	1.56255	0.258486	6.04501	1.49E-09	1.55E-08
NINJ2-AS1	244.717	-1.61981	0.268252	-6.03839	1.56E-09	1.61E-08
TFDP1	1624.64	-1.5536	0.257482	-6.03382	1.60E-09	1.65E-08
LONRF1	699.075	1.55358	0.257839	6.0254	1.69E-09	1.74E-08
ELOC	421.016	2.09303	0.347643	6.02063	1.74E-09	1.79E-08
TFAM	567.785	1.50364	0.249982	6.01501	1.80E-09	1.85E-08
PHYH	80.4472	1.93148	0.321208	6.01318	1.82E-09	1.87E-08
LINC01036	103.292	-3.01207	0.501449	-6.00673	1.89E-09	1.94E-08
NNAT	97.3143	-2.01649	0.336344	-5.9953	2.03E-09	2.08E-08
PPP1R14B	246.192	1.64935	0.275154	5.99429	2.04E-09	2.09E-08
LAMTOR5	717.256	1.93647	0.323068	5.99401	2.05E-09	2.10E-08
BEX2	71.8912	2.37309	0.396182	5.98991	2.10E-09	2.15E-08
LOC286437	78.9135	-2.89003	0.482546	-5.98914	2.11E-09	2.16E-08
PFDN4	160.342	2.16335	0.36133	5.98718	2.14E-09	2.18E-08
HIGD1A	802.242	1.56188	0.260954	5.98528	2.16E-09	2.21E-08
ZKSCAN4	163.363	-1.75923	0.294052	-5.98272	2.19E-09	2.24E-08
LOC100131496	33.2812	-5.63121	0.941297	-5.98239	2.20E-09	2.24E-08
NDUFB2-AS1	151.577	1.77041	0.295954	5.98203	2.20E-09	2.25E-08
RNU6-2	36.2764	5.43446	0.908469	5.982	2.20E-09	2.25E-08
LOC107983998	237.34	-1.93928	0.324221	-5.98134	2.21E-09	2.25E-08
EPB41L4A-AS1	294.955	1.61454	0.270072	5.97819	2.26E-09	2.30E-08
SIGLEC16	125.984	-2.26862	0.379782	-5.97349	2.32E-09	2.36E-08
WHAMMP3	317.59	1.61782	0.270912	5.97175	2.35E-09	2.38E-08
LOC105377275	131.69	2.01326	0.337188	5.97075	2.36E-09	2.39E-08
SNORA100	216.641	1.54552	0.258965	5.96805	2.40E-09	2.43E-08
ODAD4	64.4636	-3.65246	0.612089	-5.9672	2.41E-09	2.45E-08
LOC107984847	280.295	-1.61379	0.270468	-5.96668	2.42E-09	2.45E-08
LOC101927377	50.8132	-4.24983	0.712288	-5.96646	2.42E-09	2.45E-08
RAB1A	1276.24	1.55224	0.260219	5.96511	2.44E-09	2.47E-08
AGAP5	66.2787	-2.54915	0.427532	-5.96248	2.48E-09	2.51E-08
CTHRC1	14.6336	-7.65806	1.28443	-5.96224	2.49E-09	2.51E-08
IL1A	70.6014	5.2532	0.881692	5.95809	2.55E-09	2.57E-08
PFDN6	176.323	1.551	0.260382	5.95665	2.57E-09	2.59E-08
THAP2	88.3222	2.37334	0.398493	5.95579	2.59E-09	2.61E-08
KIAA1671-AS1	15.639	-7.47665	1.25716	-5.94725	2.73E-09	2.74E-08
LOC107985876	91.8676	-3.00611	0.505687	-5.9446	2.77E-09	2.78E-08
PEG13	186.675	-1.50003	0.252508	-5.94052	2.84E-09	2.85E-08
CCNC	368.007	1.51626	0.255276	5.93969	2.86E-09	2.86E-08
EOLA2-DT	103.696	-2.4391	0.410658	-5.93949	2.86E-09	2.87E-08
DHRS13	618.755	-1.53171	0.257896	-5.93926	2.86E-09	2.87E-08
DUSP4	111.785	2.64626	0.445691	5.93744	2.90E-09	2.90E-08
MLANA	65.4637	-2.6724	0.450101	-5.93733	2.90E-09	2.90E-08
IGLC1	412.988	1.76456	0.297204	5.9372	2.90E-09	2.90E-08
AGRP	37.4289	-5.35327	0.902188	-5.93366	2.96E-09	2.96E-08
PTOV1-AS1	123.936	-1.84515	0.3115	-5.92341	3.15E-09	3.14E-08
LOC400499	2121.18	-1.86899	0.315717	-5.91981	3.22E-09	3.21E-08
LOC105375942	37.2486	-3.29177	0.556312	-5.91714	3.28E-09	3.26E-08
LOC105373618	50.3354	-4.87652	0.824963	-5.91119	3.40E-09	3.37E-08
PARGP1-AGAP4	158.018	-1.67327	0.283346	-5.9054	3.52E-09	3.49E-08
LOC107986196	37.7822	4.64773	0.787606	5.90109	3.61E-09	3.58E-08
FADD	469.969	-1.55023	0.262755	-5.89989	3.64E-09	3.60E-08
FOXP1-AS1	106.228	-2.36182	0.400622	-5.89539	3.74E-09	3.70E-08
LOC105369869	216.018	-2.36771	0.401981	-5.89011	3.86E-09	3.81E-08
BTG3-AS1	46.4665	3.18169	0.540442	5.8872	3.93E-09	3.88E-08
LOC105377929	15.2898	-7.23914	1.23004	-5.88527	3.97E-09	3.92E-08
ABCC6	208.722	-1.96756	0.334343	-5.88486	3.98E-09	3.93E-08
GRAPL	280.837	-2.56611	0.436217	-5.88265	4.04E-09	3.98E-08
CNTNAP3	790.304	-2.03864	0.346561	-5.88248	4.04E-09	3.98E-08
MRC2	385.457	-6.66327	1.13289	-5.88167	4.06E-09	4.00E-08
LOC105372801	3137.94	-3.20436	0.54501	-5.87946	4.12E-09	4.05E-08
MYL4	1084.32	-3.82633	0.650846	-5.87901	4.13E-09	4.06E-08
TOE1	232.248	1.5034	0.255843	5.87627	4.20E-09	4.11E-08
C13orf46	219.546	-1.66467	0.283448	-5.87292	4.28E-09	4.20E-08
MBIP	164.779	2.09273	0.356515	5.86995	4.36E-09	4.26E-08
GMFB	593.824	1.92819	0.328572	5.86841	4.40E-09	4.30E-08
DTX2P1-UPK3BP1-PMS2P11	297.932	-1.62265	0.27673	-5.86365	4.53E-09	4.42E-08
LOC107984952	58.8822	2.53303	0.432048	5.86285	4.55E-09	4.44E-08
PDPR2P	397.026	-1.54612	0.263747	-5.86214	4.57E-09	4.46E-08
ZNF200	380.331	-1.51713	0.259099	-5.85543	4.76E-09	4.63E-08
ABAT	543.069	-1.55713	0.266024	-5.85334	4.82E-09	4.68E-08
OR2W3	691.245	-5.28312	0.902765	-5.85215	4.85E-09	4.71E-08
LOC105373271	102.344	-2.13786	0.365339	-5.8517	4.87E-09	4.72E-08
RPL21P44	59.474	-4.38868	0.751819	-5.83741	5.30E-09	5.12E-08
SNORA70	118.303	2.04756	0.350903	5.83513	5.37E-09	5.19E-08
LOC101929204	157.547	-2.36257	0.404949	-5.83423	5.40E-09	5.21E-08
LOC107984271	90.899	3.72571	0.638696	5.83331	5.43E-09	5.24E-08
AQP1	60.0002	-5.54248	0.951295	-5.82625	5.67E-09	5.45E-08
PEAK3	661.173	-1.66128	0.28514	-5.8262	5.67E-09	5.45E-08
LOC105372491	119.986	-3.699	0.634941	-5.82575	5.69E-09	5.46E-08
KLHDC1	236.142	1.79029	0.307713	5.81806	5.95E-09	5.70E-08
TRIQK	355.463	1.66213	0.285713	5.81747	5.97E-09	5.72E-08
ACSL6	330.779	-1.5434	0.265569	-5.81166	6.19E-09	5.90E-08
LOC107985949	310.437	-2.30257	0.396344	-5.80952	6.27E-09	5.97E-08
LINC02649	259.412	-2.66932	0.459579	-5.80818	6.32E-09	6.02E-08
DOK7	81.9238	-2.57712	0.443804	-5.80689	6.36E-09	6.06E-08
LINC02912	35.6277	-6.1513	1.05974	-5.80453	6.45E-09	6.14E-08
LOC105377459	168.968	1.80742	0.311789	5.79693	6.75E-09	6.41E-08
LOC107985409	215.1	-2.30907	0.398327	-5.79691	6.75E-09	6.41E-08
LOC105370265	65.0076	-2.72313	0.47004	-5.79341	6.90E-09	6.54E-08
LOC101927283	149.689	-2.38877	0.412512	-5.7908	7.01E-09	6.64E-08
CHGA	100.039	-2.90546	0.501753	-5.79061	7.01E-09	6.65E-08
LOC107984960	87.9185	-2.48932	0.429961	-5.78964	7.05E-09	6.68E-08
H3C10	1276.11	1.55939	0.26958	5.78452	7.27E-09	6.87E-08
OR52K2	63.5777	-4.03264	0.697181	-5.78421	7.29E-09	6.88E-08
KAT2B	3236.6	-1.60141	0.276958	-5.78214	7.38E-09	6.96E-08
NDUFB6	305.258	1.79309	0.310198	5.78048	7.45E-09	7.02E-08
C18orf21	156.226	1.61828	0.279957	5.78047	7.45E-09	7.02E-08
MKNK1-AS1	206.276	-1.70429	0.295004	-5.77718	7.60E-09	7.15E-08
GEMIN5	227.434	-1.52746	0.264397	-5.77713	7.60E-09	7.15E-08
SVIP	488.144	1.83652	0.317904	5.77698	7.61E-09	7.15E-08
ATP6V0E2-AS1	63.2423	-3.52237	0.609769	-5.77657	7.62E-09	7.17E-08
SERPINB2	75.5326	3.63884	0.630028	5.77568	7.66E-09	7.20E-08
LOC107986828	150.859	-1.8796	0.325444	-5.7755	7.67E-09	7.20E-08
LOC100190986	403.064	-1.57377	0.272489	-5.77555	7.67E-09	7.20E-08
CST7	2925.51	1.53277	0.265497	5.77323	7.78E-09	7.30E-08
NKD1	128.862	-1.87228	0.324909	-5.76247	8.29E-09	7.75E-08
GAS5-AS1	154.317	1.60278	0.278224	5.76077	8.37E-09	7.83E-08
AMT	122.495	-1.86974	0.324648	-5.75928	8.45E-09	7.89E-08
LOC107984993	162.939	-2.14998	0.373515	-5.75608	8.61E-09	8.03E-08
ZSCAN16-AS1	162.114	1.53371	0.266538	5.75418	8.71E-09	8.12E-08
SMTNL1	139.756	-2.98762	0.519326	-5.75289	8.77E-09	8.18E-08
CDH26	82.5372	-1.89614	0.329663	-5.75175	8.83E-09	8.22E-08
ZNF8-DT	78.7354	-2.82761	0.491651	-5.75125	8.86E-09	8.24E-08
DPH3	536.321	1.74314	0.303148	5.75013	8.92E-09	8.29E-08
MYRIP	46.7411	-4.15255	0.722168	-5.75013	8.92E-09	8.29E-08
ADORA2A	864.934	1.86913	0.325218	5.74733	9.07E-09	8.42E-08
LINC02975	196.506	-1.85973	0.323675	-5.74567	9.16E-09	8.50E-08
TBC1D3C	65.295	-2.21918	0.386304	-5.74464	9.21E-09	8.55E-08
LOC105370567	304.565	-2.13765	0.372134	-5.7443	9.23E-09	8.56E-08
SRPK3	40.6259	-5.19963	0.905769	-5.74058	9.44E-09	8.74E-08
LOC100132062	372.758	-2.02672	0.353137	-5.73918	9.51E-09	8.80E-08
ZNF175	121.072	-1.94219	0.338571	-5.73643	9.67E-09	8.94E-08
RNVU1-8	16.3306	7.06621	1.23245	5.73348	9.84E-09	9.08E-08
SKA2	194.965	1.88456	0.328753	5.73246	9.90E-09	9.13E-08
MMRN1	423.749	1.8116	0.316062	5.7318	9.94E-09	9.16E-08
NPIPB13	222.557	-1.52926	0.267004	-5.72749	1.02E-08	9.39E-08
TRNQ	169.486	1.94836	0.340403	5.72368	1.04E-08	9.58E-08
CHRNA10	113.096	-3.97437	0.694576	-5.722	1.05E-08	9.67E-08
SIRPG-AS1	42.2271	-4.30956	0.753837	-5.71683	1.09E-08	9.95E-08
EIF2AK3-DT	41.4022	3.12335	0.54648	5.71539	1.09E-08	1.00E-07
LOC105371464	112.549	-1.69826	0.297167	-5.71485	1.10E-08	1.00E-07
MRPL11	364.225	1.54936	0.271147	5.71411	1.10E-08	1.01E-07
LOC112268077	16.6422	-7.18486	1.25785	-5.71202	1.12E-08	1.02E-07
LOC105379282	84.0662	-2.18317	0.382532	-5.70715	1.15E-08	1.05E-07
YEATS4	181.406	1.60689	0.281635	5.70559	1.16E-08	1.05E-07
SHLD2P3	105.675	1.83838	0.322281	5.70427	1.17E-08	1.06E-07
LOC107984347	146.461	-1.75382	0.307474	-5.70394	1.17E-08	1.06E-07
NME9	122.617	-1.78077	0.312359	-5.70102	1.19E-08	1.08E-07
LINC02939	191.762	-2.86903	0.503276	-5.70071	1.19E-08	1.08E-07
DGCR11	175.004	-1.93683	0.339852	-5.69903	1.20E-08	1.09E-07
MICOS13	257.905	1.67661	0.294225	5.69841	1.21E-08	1.10E-07
EMC6	131.028	1.66138	0.29157	5.69804	1.21E-08	1.10E-07
LOC105372093	42.9666	-4.57079	0.802999	-5.69214	1.25E-08	1.13E-07
TCEAL8	185.14	1.83179	0.321904	5.69049	1.27E-08	1.14E-07
LOXL4	120.254	-3.52282	0.619265	-5.68871	1.28E-08	1.16E-07
DPM3	223.349	1.74265	0.306586	5.68407	1.32E-08	1.19E-07
NUTM2G	281.964	-3.04296	0.53574	-5.67991	1.35E-08	1.22E-07
CXCL1	636.316	2.11373	0.37264	5.67231	1.41E-08	1.27E-07
HBB	6.346e+06	-6.66969	1.17608	-5.67113	1.42E-08	1.28E-07
CCDC126	646.362	1.86025	0.328183	5.66832	1.44E-08	1.30E-07
LOC107985230	17.3042	-6.02633	1.06326	-5.66781	1.45E-08	1.30E-07
LOC107986476	35.9105	-4.97388	0.877841	-5.66603	1.46E-08	1.31E-07
THBS4	58.2594	-3.83107	0.676203	-5.66556	1.47E-08	1.31E-07
PA2G4P4	64.4542	-2.38304	0.420703	-5.66441	1.48E-08	1.32E-07
TBC1D3K	55.8471	-2.34916	0.414791	-5.66348	1.48E-08	1.33E-07
LOC105378085	58.4288	-3.74813	0.66188	-5.66286	1.49E-08	1.33E-07
LSM2	174.555	2.07729	0.366886	5.66193	1.50E-08	1.34E-07
SPTSSA	153.116	1.6052	0.283623	5.65962	1.52E-08	1.36E-07
HMBS	334.89	-1.5697	0.277396	-5.65869	1.53E-08	1.36E-07
ARHGAP27P1-BPTFP1-KPNA2P3	470.493	-1.61654	0.285708	-5.65802	1.53E-08	1.37E-07
RIMBP3	60.3758	-3.53985	0.625688	-5.65754	1.54E-08	1.37E-07
LOC100128059	97.3517	2.52773	0.447119	5.65336	1.57E-08	1.40E-07
DAPK2	1077.78	-1.67301	0.296287	-5.64657	1.64E-08	1.46E-07
ETHE1	299.554	1.63686	0.289942	5.64549	1.65E-08	1.47E-07
B3GNT7	215.144	2.60278	0.461078	5.645	1.65E-08	1.47E-07
LOC107985120	118.563	-2.23801	0.396518	-5.64415	1.66E-08	1.48E-07
LOC105374495	17.3577	6.60065	1.17045	5.63941	1.71E-08	1.52E-07
CTU1	110.139	-2.04013	0.361953	-5.63644	1.74E-08	1.54E-07
LOC105371254	49.0906	-3.2951	0.585237	-5.63037	1.80E-08	1.59E-07
KLC3	185.643	-5.80186	1.03083	-5.62836	1.82E-08	1.61E-07
SCUBE3	209.122	-3.15956	0.561698	-5.62501	1.85E-08	1.64E-07
RBM7	572.172	2.95643	0.526925	5.61073	2.01E-08	1.78E-07
LOC105371507	80.7973	-2.5869	0.461222	-5.60878	2.04E-08	1.79E-07
ZNF132	82.1053	-2.31259	0.412513	-5.60612	2.07E-08	1.82E-07
PGBD2	105.521	-2.05945	0.367568	-5.6029	2.11E-08	1.85E-07
TMED2-DT	31.1127	-4.57208	0.81609	-5.60242	2.11E-08	1.86E-07
LOC107986513	144.155	-2.48797	0.444203	-5.60098	2.13E-08	1.87E-07
FAM53B-AS1	139.994	-2.47484	0.441961	-5.59968	2.15E-08	1.88E-07
PRSS23	581.274	1.69537	0.302874	5.59761	2.17E-08	1.90E-07
LINC00205	166.355	-1.50374	0.268639	-5.59763	2.17E-08	1.90E-07
TMEM256	142.777	1.90761	0.340878	5.59617	2.19E-08	1.92E-07
IL1B	6915.49	3.40811	0.609544	5.59124	2.25E-08	1.97E-07
LOC107986939	66.1962	3.46892	0.620999	5.58603	2.32E-08	2.03E-07
TMEM252	36.8362	-5.12959	0.918643	-5.58388	2.35E-08	2.05E-07
BTNL10P	24.3859	-6.73571	1.20753	-5.5781	2.43E-08	2.12E-07
PGAM2	173.693	-1.90874	0.342193	-5.57797	2.43E-08	2.12E-07
P2RX2	11.9159	-7.34381	1.31733	-5.57476	2.48E-08	2.15E-07
LOC112268063	96.206	-1.99256	0.357658	-5.57114	2.53E-08	2.19E-07
LOC101927131	95.2443	-2.48733	0.446506	-5.57065	2.54E-08	2.20E-07
PKD1L3	66.3611	-2.48066	0.445368	-5.56992	2.55E-08	2.21E-07
CFAP20	234.44	1.6356	0.293759	5.56783	2.58E-08	2.23E-07
EEF1E1	63.2391	2.81156	0.505211	5.56512	2.62E-08	2.26E-07
CMC4	77.6513	2.36016	0.424237	5.56331	2.65E-08	2.29E-07
KIZ-AS1	18.9711	-7.7267	1.38913	-5.56225	2.66E-08	2.30E-07
LOC105371409	103.58	-4.10415	0.738241	-5.55936	2.71E-08	2.34E-07
IL23A	138.124	2.05343	0.369518	5.55704	2.74E-08	2.37E-07
NINJ1	4970.05	1.59382	0.286888	5.55554	2.77E-08	2.39E-07
PLP2	2091.09	1.51751	0.273211	5.55434	2.79E-08	2.40E-07
MIR4714	18.3204	-6.85088	1.23384	-5.55248	2.82E-08	2.42E-07
EID2	123.339	1.8315	0.330094	5.54842	2.88E-08	2.48E-07
LINC02809	107.884	-3.50132	0.631126	-5.54773	2.89E-08	2.48E-07
SNORD133	1406.54	3.1063	0.559907	5.54789	2.89E-08	2.48E-07
LTBP2	183.882	-2.29785	0.414197	-5.54771	2.89E-08	2.48E-07
SNORA50A	90.043	2.6289	0.473865	5.54778	2.89E-08	2.48E-07
SCRT2	212.202	-7.52432	1.35631	-5.54766	2.90E-08	2.48E-07
LOC107986524	93.1031	-2.65714	0.479235	-5.54454	2.95E-08	2.52E-07
PWARSN	146.693	-1.88402	0.339819	-5.54418	2.95E-08	2.53E-07
LOC105369953	82.7655	-2.86	0.516585	-5.53636	3.09E-08	2.64E-07
SNORA49	71.7431	2.93187	0.529569	5.53633	3.09E-08	2.64E-07
IGLL5	461.819	1.59188	0.287588	5.53526	3.11E-08	2.65E-07
LOC107985840	36.4135	-5.96797	1.07876	-5.53226	3.16E-08	2.70E-07
CKS2	56.7182	2.57585	0.46568	5.53137	3.18E-08	2.71E-07
LOC112267872	219.389	-1.65014	0.298335	-5.53115	3.18E-08	2.71E-07
CCDC17	148.425	-3.4638	0.626677	-5.52726	3.25E-08	2.76E-07
CPA3	197.606	2.75799	0.499005	5.52697	3.26E-08	2.77E-07
LOC101929285	78.3669	-2.31938	0.419744	-5.5257	3.28E-08	2.78E-07
LOC107985322	50.2142	-2.90768	0.526212	-5.52568	3.28E-08	2.78E-07
LOC441081	391.07	-1.99997	0.361958	-5.52542	3.29E-08	2.79E-07
SFRP2	106.834	-8.92858	1.61611	-5.52473	3.30E-08	2.80E-07
LINC02860	18.62	-7.65663	1.38591	-5.52464	3.30E-08	2.80E-07
TXNDC17	258.902	1.59847	0.289344	5.52447	3.30E-08	2.80E-07
RAB20	302.065	1.67487	0.303636	5.51603	3.47E-08	2.93E-07
IGIP	72.4906	-2.41672	0.438163	-5.51557	3.48E-08	2.94E-07
LOC105379193	106.75	1.55713	0.282331	5.51524	3.48E-08	2.94E-07
LOC105375427	57.2978	-2.58017	0.467847	-5.51497	3.49E-08	2.94E-07
FHDC1	88.2094	-3.21014	0.582096	-5.51479	3.49E-08	2.95E-07
LOC105372380	12.0255	-7.33246	1.32961	-5.51473	3.49E-08	2.95E-07
BORCS7-ASMT	87.7677	1.89503	0.344006	5.50869	3.62E-08	3.04E-07
PRKXP1	286.942	-1.91286	0.347262	-5.50841	3.62E-08	3.05E-07
LOC105371493	14.9462	-6.54639	1.18952	-5.50338	3.73E-08	3.13E-07
PPIAL4H	40.3838	-4.86111	0.883529	-5.50193	3.76E-08	3.16E-07
MIR4734	39.0963	5.38619	0.980077	5.49568	3.89E-08	3.27E-07
LOC100996442	559.434	-1.9745	0.359294	-5.49551	3.90E-08	3.27E-07
CRISP3	71.9832	2.6807	0.488293	5.48994	4.02E-08	3.36E-07
LRFN1	563.957	-1.50942	0.274969	-5.48942	4.03E-08	3.37E-07
LINC01191	86.8837	-4.14798	0.755672	-5.48913	4.04E-08	3.38E-07
GCM1	102.262	-1.92261	0.350589	-5.48396	4.16E-08	3.47E-07
MIR29B2	24.2868	-3.16135	0.577086	-5.47812	4.30E-08	3.58E-07
TMEM202-AS1	62.5657	2.30208	0.420341	5.4767	4.33E-08	3.61E-07
DANCR	220.499	1.50506	0.274946	5.47404	4.40E-08	3.66E-07
NCR3LG1	134.721	1.52736	0.279068	5.47307	4.42E-08	3.68E-07
HDDC2	241.616	1.60746	0.293714	5.47288	4.43E-08	3.68E-07
TUB	45.44	-2.99502	0.547392	-5.47144	4.46E-08	3.71E-07
MIR4439	16.2228	-6.59324	1.20524	-5.4705	4.49E-08	3.73E-07
CDH1	204.805	-5.08374	0.929497	-5.46935	4.52E-08	3.75E-07
LOC105378415	1608.76	-2.02352	0.370007	-5.46888	4.53E-08	3.76E-07
ZC3H12C	157.876	1.84052	0.336542	5.46892	4.53E-08	3.76E-07
ZFP41	249.845	-1.53426	0.280553	-5.46868	4.53E-08	3.76E-07
H2BC13	180.211	3.15109	0.576223	5.46853	4.54E-08	3.77E-07
LOC101927793	153.846	-2.02534	0.370399	-5.46798	4.55E-08	3.78E-07
LOC107987237	86.6777	2.51774	0.460821	5.46361	4.67E-08	3.86E-07
TXN	1025.98	2.07181	0.379276	5.46253	4.69E-08	3.89E-07
UGDH-AS1	47.0542	-3.25494	0.595911	-5.46212	4.70E-08	3.89E-07
OR2A1	22.9585	-5.64935	1.0343	-5.46201	4.71E-08	3.89E-07
MICALCL	412.981	-1.67044	0.305853	-5.46158	4.72E-08	3.90E-07
FNDC5	30.2734	-4.89732	0.896729	-5.46132	4.73E-08	3.90E-07
RAMAC	213.749	1.61886	0.296476	5.46034	4.75E-08	3.92E-07
MIR6821	102.763	2.21206	0.405184	5.4594	4.78E-08	3.94E-07
LOC102724560	96.5428	-3.92937	0.720092	-5.45676	4.85E-08	4.00E-07
MED9	220.992	1.56511	0.286877	5.45569	4.88E-08	4.02E-07
LOC105377587	200.735	2.47085	0.45305	5.45381	4.93E-08	4.06E-07
IGKV1-5	153.74	1.82255	0.334342	5.45116	5.00E-08	4.12E-07
PPA1	453.082	1.9238	0.352952	5.45059	5.02E-08	4.13E-07
LCAT	105.119	-2.29409	0.420895	-5.4505	5.02E-08	4.13E-07
CYP3A5	78.9443	-2.558	0.469617	-5.44699	5.12E-08	4.21E-07
AGER	290.772	-1.58086	0.290317	-5.44528	5.17E-08	4.25E-07
LINC01973	48.3508	3.20493	0.588703	5.44404	5.21E-08	4.27E-07
EIF4EBP1	269.858	1.6256	0.298667	5.44285	5.24E-08	4.30E-07
HES1	111.538	3.80374	0.69929	5.43942	5.35E-08	4.38E-07
FAM85A	42.278	-2.45842	0.452002	-5.43897	5.36E-08	4.39E-07
KIR3DX1	116.484	3.64558	0.670532	5.43684	5.42E-08	4.43E-07
MPZL3	1219.29	-1.51268	0.278376	-5.43395	5.51E-08	4.50E-07
SNORA8	75.6725	4.4222	0.813843	5.43372	5.52E-08	4.50E-07
LOC105373602	11.5663	-7.29014	1.34174	-5.43333	5.53E-08	4.51E-07
TRIM17	223.302	-2.68191	0.494102	-5.42785	5.70E-08	4.65E-07
LOC103344931	124.3	-2.43614	0.449565	-5.41887	6.00E-08	4.88E-07
FRAT2	5411.35	-1.6963	0.313176	-5.41644	6.08E-08	4.94E-07
MS4A6A	2132.63	1.54857	0.28602	5.41421	6.16E-08	4.99E-07
LOC105374101	103.076	1.78834	0.330311	5.41411	6.16E-08	5.00E-07
TBC1D7-LOC100130357	256.946	1.71196	0.3164	5.41076	6.28E-08	5.08E-07
ZNF652-AS1	52.4986	-2.32539	0.430084	-5.40683	6.42E-08	5.19E-07
RAD52	272.161	-1.52594	0.28257	-5.40021	6.66E-08	5.38E-07
BTD	3893.99	-2.82528	0.523212	-5.39987	6.67E-08	5.38E-07
DCLRE1A	197.73	1.58785	0.294166	5.3978	6.75E-08	5.44E-07
PRTFDC1	58.4646	2.69463	0.499487	5.39479	6.86E-08	5.53E-07
PPIAP30	15.2921	-6.61699	1.22736	-5.39122	7.00E-08	5.63E-07
LOC101928212	86.2217	-2.18271	0.404881	-5.39099	7.01E-08	5.63E-07
SPHK1	262.531	1.8252	0.338651	5.38962	7.06E-08	5.67E-07
COA6	95.1236	2.15581	0.400131	5.38776	7.13E-08	5.73E-07
ASAP1-IT1	111.622	-2.68337	0.498082	-5.38741	7.15E-08	5.74E-07
LOC107986084	194.957	-1.53172	0.284417	-5.38548	7.23E-08	5.80E-07
SNORA68	121.511	2.16443	0.402086	5.38299	7.33E-08	5.87E-07
DLGAP5	141.129	-2.85103	0.529649	-5.38287	7.33E-08	5.87E-07
LOC112268014	120.965	-1.75746	0.32675	-5.3786	7.51E-08	6.01E-07
LOC107984841	179.311	-1.56877	0.291674	-5.37849	7.51E-08	6.01E-07
TRAJ3	26.2216	-6.40361	1.19078	-5.37765	7.55E-08	6.03E-07
GTF3C6	220.249	1.64357	0.306019	5.37083	7.84E-08	6.26E-07
ARRDC4	493.286	1.50484	0.280268	5.36927	7.91E-08	6.31E-07
YES1	218.381	1.76502	0.328782	5.36834	7.95E-08	6.34E-07
MGAM2	183.252	-1.60783	0.299528	-5.3679	7.97E-08	6.35E-07
H3C11	513.971	1.51837	0.282868	5.36777	7.97E-08	6.35E-07
EDN1	69.4464	4.8606	0.905549	5.36757	7.98E-08	6.35E-07
LOC112268051	83.7935	-1.90248	0.354675	-5.36401	8.14E-08	6.48E-07
KBTBD8	226.594	2.43805	0.454535	5.36384	8.15E-08	6.48E-07
LOC105379326	60.7468	-4.41442	0.823252	-5.36218	8.22E-08	6.53E-07
EPPK1	325.079	-2.00359	0.373685	-5.36172	8.24E-08	6.55E-07
CCL20	48.5786	5.19155	0.968448	5.36069	8.29E-08	6.58E-07
H2AC13	418.187	1.58765	0.296764	5.34987	8.80E-08	6.97E-07
DOCK8-AS1	351.604	-1.5344	0.286809	-5.3499	8.80E-08	6.97E-07
MIR6732	46.9316	3.08344	0.576578	5.34782	8.90E-08	7.04E-07
TRAJ31	26.7558	-3.7909	0.709481	-5.3432	9.13E-08	7.20E-07
MIR22	50.9868	2.39789	0.448875	5.34201	9.19E-08	7.24E-07
NENF	239.345	1.81665	0.340088	5.34172	9.21E-08	7.25E-07
DEPP1	68.6575	-2.98462	0.558805	-5.34108	9.24E-08	7.27E-07
TYRO3P	32.4687	-3.76383	0.704747	-5.34068	9.26E-08	7.28E-07
LOC105375670	31.1201	4.63536	0.868298	5.33844	9.37E-08	7.37E-07
CLSPN	102	-1.81191	0.339676	-5.33424	9.59E-08	7.54E-07
NANOS3	31.688	4.41188	0.827151	5.33383	9.62E-08	7.55E-07
DYNLT4	463.268	1.52147	0.285277	5.33331	9.64E-08	7.57E-07
SPOPL-DT	84.8308	-2.29288	0.43009	-5.33115	9.76E-08	7.66E-07
ASB16	94.2918	-2.23037	0.418802	-5.32559	1.01E-07	7.88E-07
SNORA67	64.6227	2.98764	0.561078	5.32482	1.01E-07	7.91E-07
LOC388572	144.243	-1.79249	0.336724	-5.32333	1.02E-07	7.97E-07
DCTN6	206.774	1.88469	0.354554	5.31567	1.06E-07	8.29E-07
MIR3936HG	138.981	-1.89214	0.356183	-5.31228	1.08E-07	8.45E-07
FLJ42627	305.865	-1.91954	0.361568	-5.30894	1.10E-07	8.60E-07
SNORA46	56.7665	3.66158	0.689759	5.3085	1.11E-07	8.61E-07
LINC01001	638.973	-1.91767	0.361462	-5.3053	1.12E-07	8.75E-07
LOC105376146	20.3389	5.90943	1.11396	5.30489	1.13E-07	8.77E-07
SLC2A4	12.9089	-7.12555	1.34489	-5.29823	1.17E-07	9.08E-07
ALPK2	35.9516	3.89714	0.735556	5.29823	1.17E-07	9.08E-07
LINC00513	340.595	-1.7407	0.328846	-5.29336	1.20E-07	9.30E-07
LOC107984209	69.1647	-3.14508	0.594332	-5.29179	1.21E-07	9.37E-07
AOC2	245.156	-2.10249	0.397491	-5.2894	1.23E-07	9.49E-07
LOC497256	38.1502	-6.13661	1.16067	-5.28712	1.24E-07	9.60E-07
SNHG5	1023.28	1.78193	0.337046	5.28691	1.24E-07	9.60E-07
MIR5192	30.7113	-6.61151	1.25074	-5.28606	1.25E-07	9.64E-07
POU5F1P3	72.1931	-3.36716	0.637176	-5.2845	1.26E-07	9.72E-07
SNORA32	453.11	2.19674	0.41581	5.28305	1.27E-07	9.79E-07
ANKRD49	377.113	1.6484	0.31209	5.28181	1.28E-07	9.85E-07
LOC107985188	40.8781	-3.24416	0.614477	-5.27954	1.30E-07	9.97E-07
PAGE2B	783.405	-5.55143	1.05166	-5.27875	1.30E-07	1.00E-06
MAGEH1	109.106	1.89137	0.358561	5.27488	1.33E-07	1.02E-06
CITED4	155.774	2.13072	0.40414	5.27224	1.35E-07	1.04E-06
CRADD-AS1	48.3494	-2.47866	0.470242	-5.27103	1.36E-07	1.04E-06
LOC102724438	27.7094	-5.0086	0.950856	-5.26747	1.38E-07	1.06E-06
LOC101928234	65.4401	3.5358	0.671865	5.26267	1.42E-07	1.09E-06
GPR35	205.242	1.6522	0.314083	5.2604	1.44E-07	1.10E-06
ZNF593	133.271	1.72711	0.328339	5.26014	1.44E-07	1.10E-06
LINC03019	12.7149	6.72477	1.27845	5.2601	1.44E-07	1.10E-06
TRAPPC3L	103.351	2.09562	0.39858	5.25771	1.46E-07	1.12E-06
SLC22A5	137.722	-1.6844	0.320626	-5.25347	1.49E-07	1.14E-06
FGF7P3	23.5311	-3.29686	0.627991	-5.24986	1.52E-07	1.16E-06
DUSP23	231.077	1.55016	0.295307	5.24933	1.53E-07	1.16E-06
MS4A2	120.516	2.2954	0.437276	5.24933	1.53E-07	1.16E-06
LOC105372652	57.8272	3.99157	0.760475	5.24879	1.53E-07	1.16E-06
SOCAR	88.3409	-1.88913	0.360082	-5.24641	1.55E-07	1.18E-06
RUNX2-AS1	33.8036	-4.96465	0.947121	-5.24184	1.59E-07	1.20E-06
LINC02033	34.2811	-4.47035	0.853137	-5.23989	1.61E-07	1.22E-06
TMEM147	257.67	1.52627	0.291516	5.23563	1.64E-07	1.24E-06
UHRF1	205.848	-2.05675	0.393126	-5.23177	1.68E-07	1.27E-06
SLC52A1	11.128	-7.03923	1.34611	-5.22933	1.70E-07	1.28E-06
PRR34-AS1	119.949	-2.50734	0.479508	-5.22897	1.70E-07	1.28E-06
LINC00664	123.602	3.45058	0.659948	5.22857	1.71E-07	1.29E-06
MUC5B	67.2248	-2.6758	0.511855	-5.22765	1.72E-07	1.29E-06
LOC107987133	11.686	-7.20933	1.37925	-5.227	1.72E-07	1.30E-06
LOC105373608	56.0857	-2.57237	0.492203	-5.22623	1.73E-07	1.30E-06
CCER2	108.829	1.77557	0.339772	5.22575	1.73E-07	1.30E-06
LOC105374341	87.245	-1.81814	0.347953	-5.22526	1.74E-07	1.31E-06
LOC107986630	10.389	-7.21029	1.38031	-5.22367	1.75E-07	1.32E-06
LINC03040	18.9681	6.0748	1.16304	5.2232	1.76E-07	1.32E-06
BEAN1	143.061	-3.44385	0.659492	-5.22198	1.77E-07	1.33E-06
MIR1291	33.3723	2.79449	0.535286	5.22056	1.78E-07	1.34E-06
[truncated: 2,751 more rows]

## Sheet:  Primers sequences 
	5'→3'
human-C4B-F	AGAGAGGAGCTGGTCTATGAACT
human-C4B-R	TCCAATGGATCTGAGGCTGTAAC
human-AQP1-F	GGACACCTCCTGGCTATTGA
human-AQP1-R	GGGCCAGACCCCTTCTATTT
human-ACSL6-F	GCAAAGGAGAGGGAGAGATATGT
human-ACSL6-R	TTTCCGATGTCTCCAGTGTGAAG
human-HBA2-F	CCGGTCAACTTCAAGCTCCTAAG
human-HBA2-R	CCAGCTTAACGGTATTTGGAGGT
human-GAPDH-F	TGAGAAGTATGACAACAGCCTCAA
human-GAPDH-R	TCCTTCCACGATACCAAAGTTGT

## Sheet: TF
TF	Target	Source	Score/ PMIDs
SP1	C4B	TRRUST	9574539
MYC	C4B	RegNetwork	0.94911
USF1	C4B	RegNetwork	0.94911
ATRX	HBA2	TRRUST	7697714
GATA1	HBA2	TRRUST	20564185
KLF4	HBA2	TRRUST	20331458
MYC	HBA2	RegNetwork	0.97964
MAX	HBA2	RegNetwork	0.94911
NFIC	HBA2	RegNetwork	0.95964
E2F1	HBA2	RegNetwork	0.95964
TP53	AQP1	RegNetwork	0.95964
TRIP6	AQP1	RegNetwork	0.95964
JUN	AQP1	RegNetwork	0.94911
FOSL1	AQP1	RegNetwork	0.94911
JUND	AQP1	RegNetwork	0.94911
JUNB	AQP1	RegNetwork	0.94911
PPARA	ACSL6	RegNetwork	0.95964
RXRG	ACSL6	RegNetwork	0.95964
RXRA	ACSL6	RegNetwork	0.95964
RXRB	ACSL6	RegNetwork	0.95964
PPARG	ACSL6	RegNetwork	0.95964

## Sheet: TF expression
	baseMean	log2FoldChange	lfcSE	stat	pvalue	padj	Sig
SP1	4811.39	-0.424974	0.17443	-2.43635	0.0148362	0.0363013	down
MYC	1032.37	0.520752	0.232125	2.24341	0.0248701	0.0561689	ns
USF1	1119.62	0.0246978	0.147644	0.16728	0.86715	0.909323	ns
ATRX	2358.35	-0.0205372	0.123319	-0.166537	0.867735	0.909698	ns
GATA1	642.166	-3.25897	0.227288	-14.3385	1.25716e-46	2.33632e-44	down
KLF4	1416.79	2.21624	0.18435	12.022	2.72416e-33	2.30285e-31	up
MAX	3779.7	0.296366	0.146543	2.02238	0.0431374	0.088242	ns
NFIC	1508.79	-0.717917	0.181305	-3.95972	7.50367e-05	0.000338417	down
E2F1	82.7157	0.266736	0.423743	0.629476	0.529038	0.640852	ns
TP53	901.382	-0.258528	0.183832	-1.40633	0.159627	0.255019	ns
TRIP6	86.2921	-0.709062	0.412846	-1.7175	0.0858883	0.155699	ns
FOSL1	241.397	4.79511	0.362906	13.2131	7.37114e-40	9.69677e-38	up
JUN	10635.1	6.15854	0.23786	25.8914	8.31506e-148	4.86764e-144	up
JUND	9672.84	2.15024	0.190782	11.2707	1.83097e-29	1.15563e-27	up
JUNB	22979.8	2.7535	0.19547	14.0866	4.59059e-45	7.73333e-43	up
PPARA	346.146	-0.417041	0.266841	-1.56288	0.118081	0.200739	ns
RXRA	5871.17	-1.32874	0.23271	-5.70986	1.13068e-08	1.03059e-07	down
RXRG	none	none	none	none	none	none	none
RXRB	888.283	-0.307719	0.149198	-2.06248	0.0391617	0.0816864	ns
PPARG	23.5341	2.56615	1.14202	2.24702	0.0246389	0.0557541	ns

## Sheet: eQTL
gene_id	gene_name	biotype	gene_chr	gene_start	gene_end	strand	num_var	beta_shape1	beta_shape2	true_df	pval_true_df	variant_id	tss_distance	chr	variant_pos	ref	alt	num_alt_per_site	rs_id_dbSNP155_GRCh38p13	ma_samples	ma_count	af	pval_nominal	slope	slope_se	pval_perm	pval_beta	qval	pval_nominal_threshold	afc	afc_se
ENSG00000240583.14	AQP1	protein_coding	chr7	30911853	30925517	+	7423	1.03075	1121.74	656.399	5.55326e-05	chr7_30774668_C_T_b38	-137185	chr7	30774668	C	T	1	rs73685792	44	47	0.029375	2.12639e-05	-0.300651	0.0702601	0.0532947	0.0546954	0.0234213	0.000134295	-1.08149	0.362524
ENSG00000224389.9	C4B	protein_coding	chr6	32014795	32035418	+	27198	1.06581	566.944	573.563	1.89193e-33	chr6_31973120_A_G_b38	-41675	chr6	31973120	A	G	1	rs389884	120	128	0.08	4.12175e-42	1.09972	0.0757818	9.999e-05	1.11056e-32	2.98681e-32	0.000289149	2.43262	0.19519
ENSG00000188536.13	HBA2	protein_coding	chr16	172876	173710	+	5984	1.03769	1084.1	650.2	3.25439e-16	chr16_260006_G_A_b38	87130	chr16	260006	G	A	1	rs13335497	15	15	0.009375	5.13495e-18	-0.790633	0.0890354	9.999e-05	1.17774e-13	1.4103e-13	0.000141358	-1.88795	0.798666
ENSG00000164398.15	ACSL6	protein_coding	chr5	131949973	132012243	-	5338	1.04694	306.491	611.942	2.66906e-12	chr5_131408570_A_C_b38	-603673	chr5	131408570	A	C	1	rs257389	395	506	0.31625	2.17953e-14	0.14336	0.0183852	9.999e-05	3.00161e-10	2.94849e-10	0.000511268	0.368644	0.0996524

## Sheet: Sensitivity-Specificity
Diagnostic performance of the four-gene model
Cohort	AUC（95%CI）	Sensitivity	Specificity
GSE59446	1(0.999–1.000)	1	0.98
GSE32127	0.938(0.764–1.000)	1	0.75
E-MEXP-3474	0.625(0.135–1.000)	1	0.5
